# Supplementary material for: KIBRA (WWC1) Is a Metastasis Suppressor Gene Affected by Chromosome 5q Loss in Triple-Negative Breast Cancer
Source: Cell Rep. 2018 Mar 20;22(12):3191–205. doi: 10.1016/j.celrep.2018.02.095 (PMC5873529; doi:10.1016/j.celrep.2018.02.095)
Supplement: Table S2. Homologous Mouse and Human Genes Encoded within the Chr11–Chr5q Syntenic Genomic Region, Related to Figure 1 [file mmc2.xlsx]

## Sheet: Table S2
Mus musculus genes	Location	Homo sapiens homologues	Location
Stc2 (ENSMUSG00000020303)	11:31357307-31370074	STC2 (ENSG00000113739)	5:173314713-173329503
Bod1 (ENSMUSG00000044502)	11:31665181-31671885	BOD1 (ENSG00000145919)	5:173607514-173616660
Cpeb4 (ENSMUSG00000020300)	11:31872211-31935634	CPEB4 (ENSG00000113742)	5:173888280-173961976
4930524B15Rik (ENSMUSG00000020299)	11:31965592-31979651	C5orf47 (ENSG00000185056)	5:173973779-174006140
Nsg2 (ENSMUSG00000020297)	11:32000463-32059202	HMP19 (ENSG00000170091)	5:174045604-174243501
Sh3pxd2b (ENSMUSG00000040711)	11:32347820-32428173	SH3PXD2B (ENSG00000174705)	5:172325000-172454523
Ubtd2 (ENSMUSG00000044949)	11:32455370-32516687	UBTD2 (ENSG00000168246)	5:172209640-172284071
Efcab9 (ENSMUSG00000044056)	11:32522751-32532081	EFCAB9 (ENSG00000214360)	5:172194172-172203452
Stk10 (ENSMUSG00000020272)	11:32533305-32624587	STK10 (ENSG00000072786)	5:172042073-172188386
Fbxw11 (ENSMUSG00000020271)	11:32642724-32746816	FBXW11 (ENSG00000072803)	5:171861549-172006873
Smim23 (ENSMUSG00000020270)	11:32818529-32824605	SMIM23 (ENSG00000185662)	5:171785872-171794598
Fgf18 (ENSMUSG00000057967)	11:33117430-33147400	FGF18 (ENSG00000156427)	5:171419656-171457623
Tlx3 (ENSMUSG00000040610)	11:33200752-33203589	TLX3 (ENSG00000164438)	5:171309284-171312134
Ranbp17 (ENSMUSG00000040594)	11:33211795-33513746	RANBP17 (ENSG00000204764)	5:170861870-171300015
Gabrp (ENSMUSG00000020159)	11:33550781-33578959	GABRP (ENSG00000094755)	5:170763350-170814047
Kcnip1 (ENSMUSG00000053519)	11:33629339-33993152	KCNIP1 (ENSG00000182132)	5:170353487-170736632
Kcnmb1 (ENSMUSG00000020155)	11:33963013-33973641	KCNMB1 (ENSG00000145936)	5:170374671-170389677
Lcp2 (ENSMUSG00000002699)	11:34046920-34092295	LCP2 (ENSG00000043462)	5:170246237-170298227
Foxi1 (ENSMUSG00000047861)	11:34204338-34208089	FOXI1 (ENSG00000168269)	5:170105897-170109725
Dock2 (ENSMUSG00000020143)	11:34226815-34783892	DOCK2 (ENSG00000134516)	5:169637247-170083382
Fam196b (ENSMUSG00000069911)	11:34314822-34422640	FAM196B (ENSG00000204767)	5:169864264-169980740
Spdl1 (ENSMUSG00000069910)	11:34809190-34833641	SPDL1 (ENSG00000040275)	5:169583634-169604778
Slit3 (ENSMUSG00000056427)	11:35121224-35708507	SLIT3 (ENSG00000184347)	5:168661733-169301129
Pank3 (ENSMUSG00000018846)	11:35769484-35791285	PANK3 (ENSG00000120137)	5:168548495-168579600
Fbll1 (ENSMUSG00000051062)	11:35797382-35798884	FBLL1 (ENSG00000188573)	5:168529116-168530634
Rars (ENSMUSG00000018848)	11:35808381-35834506	RARS (ENSG00000113643)	5:168486445-168519299
Wwc1 (ENSMUSG00000018849)	11:35838400-35980527	WWC1 (ENSG00000113645)	5:168291651-168472303
Tenm2 (ENSMUSG00000049336)	11:36006656-37235964	TENM2 (ENSG00000145934)	5:167284799-168264157
Mat2b (ENSMUSG00000042032)	11:40679314-40695203	MAT2B (ENSG00000038274)	5:163503114-163519336
Hmmr (ENSMUSG00000020330)	11:40701395-40733422	HMMR (ENSG00000072571)	5:163460203-163491945
Nudcd2 (ENSMUSG00000020328)	11:40733667-40740046	NUDCD2 (ENSG00000170584)	5:163446526-163460140
Ccng1 (ENSMUSG00000020326)	11:40748552-40755311	CCNG1 (ENSG00000113328)	5:163437569-163446151
Gabrg2 (ENSMUSG00000020436)	11:41910203-42000857	GABRG2 (ENSG00000113327)	5:162067540-162155536
Gabra1 (ENSMUSG00000010803)	11:42130939-42182930	GABRA1 (ENSG00000022355)	5:161847063-161899981
Gabra6 (ENSMUSG00000020428)	11:42306437-42321072	GABRA6 (ENSG00000145863)	5:161547063-161702593
Gabrb2 (ENSMUSG00000007653)	11:42419757-42629028	GABRB2 (ENSG00000145864)	5:161288429-161549044
Atp10b (ENSMUSG00000055415)	11:43149877-43262285	ATP10B (ENSG00000118322)	5:160563120-160852214
Pttg1 (ENSMUSG00000020415)	11:43420250-43426251	PTTG1 (ENSG00000164611)	5:160421822-160428744
Slu7 (ENSMUSG00000020409)	11:43433744-43447981	SLU7 (ENSG00000164609)	5:160401641-160421711
C1qtnf2 (ENSMUSG00000046491)	11:43474276-43491525	C1QTNF2 (ENSG00000145861)	5:160347751-160370641
Ccnjl (ENSMUSG00000044707)	11:43528784-43586997	CCNJL (ENSG00000135083)	5:160251652-160345396
Fabp6 (ENSMUSG00000020405)	11:43596049-43601540	FABP6 (ENSG00000170231)	5:160187367-160238735
Pwwp2a (ENSMUSG00000044950)	11:43681998-43721491	PWWP2A (ENSG00000170234)	5:160061801-160119423
Ttc1 (ENSMUSG00000041278)	11:43729512-43748008	TTC1 (ENSG00000113312)	5:160009113-160065543
Adra1b (ENSMUSG00000050541)	11:43774606-43901210	ADRA1B (ENSG00000170214)	5:159916783-159972544
Il12b (ENSMUSG00000004296)	11:44400063-44414033	IL12B (ENSG00000113302)	5:159314783-159330887
Ublcp1 (ENSMUSG00000041231)	11:44454571-44470498	UBLCP1 (ENSG00000164332)	5:159263081-159286040
Rnf145 (ENSMUSG00000019189)	11:44518964-44565520	RNF145 (ENSG00000145860)	5:159157409-159210053
Ebf1 (ENSMUSG00000057098)	11:44617317-45008091	EBF1 (ENSG00000164330)	5:158695916-159099761
Clint1 (ENSMUSG00000006169)	11:45852051-45910625	CLINT1 (ENSG00000113282)	5:157785743-157859175
Lsm11 (ENSMUSG00000044847)	11:45928269-45944935	LSM11 (ENSG00000155858)	5:157743695-157760709
Thg1l (ENSMUSG00000011254)	11:45946843-45955494	THG1L (ENSG00000113272)	5:157731197-157741448
Sox30 (ENSMUSG00000040489)	11:45980310-46017994	SOX30 (ENSG00000039600)	5:157625679-157671480
Adam19 (ENSMUSG00000011256)	11:46055992-46147343	ADAM19 (ENSG00000135074)	5:157395534-157575775
Nipal4 (ENSMUSG00000020411)	11:46148155-46166508	NIPAL4 (ENSG00000172548)	5:157460019-157474717
Cyfip2 (ENSMUSG00000020340)	11:46193850-46312859	CYFIP2 (ENSG00000055163)	5:157266079-157395595
Fndc9 (ENSMUSG00000048721)	11:46235531-46239872	FNDC9 (ENSG00000172568)	5:157341600-157345721
Itk (ENSMUSG00000020395)	11:46325150-46389515	ITK (ENSG00000113263)	5:157142933-157255191
Fam71b (ENSMUSG00000020401)	11:46396559-46407982	FAM71B (ENSG00000170613)	5:157161846-157166264
Med7 (ENSMUSG00000020397)	11:46436925-46442721	MED7 (ENSG00000155868)	5:157137412-157159019
Havcr2 (ENSMUSG00000020399)	11:46454935-46481255	HAVCR2 (ENSG00000135077)	5:157085832-157142869
Gm12169 (ENSMUSG00000078924)	11:46524212-46538156	HAVCR1 (ENSG00000113249)	5:157029413-157059119
BC053393 (ENSMUSG00000046974)	11:46571536-46589232	HAVCR1 (ENSG00000113249)	5:157029413-157059119
Timd2 (ENSMUSG00000040413)	11:46668960-46707061	HAVCR1 (ENSG00000113249)	5:157029413-157059119
Havcr1 (ENSMUSG00000040405)	11:46735080-46779578	HAVCR1 (ENSG00000113249)	5:157029413-157059119
Timd4 (ENSMUSG00000055546)	11:46810800-46844332	TIMD4 (ENSG00000145850)	5:156919282-156963255
Sgcd (ENSMUSG00000020354)	11:46896253-47988969	SGCD (ENSG00000170624)	5:155870344-156767788
Rack1 (ENSMUSG00000020372)	11:48800332-48806434	RACK1 (ENSG00000204628)	5:181236909-181248096
Trim41 (ENSMUSG00000040365)	11:48806404-48817353	TRIM41 (ENSG00000146063)	5:181222499-181235809
Trim7 (ENSMUSG00000040350)	11:48826140-48852209	TRIM7 (ENSG00000146054)	5:181193924-181205293
Irgm1 (ENSMUSG00000046879)	11:48861968-48871683	IRGM (ENSG00000237693)	5:150846523-150900736
Olfr56 (ENSMUSG00000040328)	11:48978889-49135387	OR2V2 (ENSG00000182613)	5:181154943-181155890
Olfr56 (ENSMUSG00000040328)	11:48978889-49135387	OR2V1 (ENSG00000185372)	5:181124357-181125304
Btnl9 (ENSMUSG00000040283)	11:49165585-49187159	BTNL9 (ENSG00000165810)	5:181040225-181061523
Zfp62 (ENSMUSG00000046311)	11:49203292-49218816	ZFP62 (ENSG00000196670)	5:180847611-180861285
Mgat1 (ENSMUSG00000020346)	11:49244191-49263030	MGAT1 (ENSG00000131446)	5:180784782-180815652
Olfr1393 (ENSMUSG00000059864)	11:49280150-49281085	OR2Y1 (ENSG00000174339)	5:180739042-180740099
Olfr1392 (ENSMUSG00000101750)	11:49293323-49294258	OR2Y1 (ENSG00000174339)	5:180739042-180740099
Olfr10 (ENSMUSG00000100923)	11:49317548-49318483	OR2Y1 (ENSG00000174339)	5:180739042-180740099
Olfr1391 (ENSMUSG00000101874)	11:49327413-49328348	OR2Y1 (ENSG00000174339)	5:180739042-180740099
Olfr1389 (ENSMUSG00000107573)	11:49430427-49431499	OR2Y1 (ENSG00000174339)	5:180739042-180740099
Olfr1388 (ENSMUSG00000047702)	11:49443853-49444788	OR2Y1 (ENSG00000174339)	5:180739042-180740099
Olfr1386 (ENSMUSG00000108167)	11:49465090-49471181	OR2Y1 (ENSG00000174339)	5:180739042-180740099
Olfr1385 (ENSMUSG00000059729)	11:49494535-49495464	OR2Y1 (ENSG00000174339)	5:180739042-180740099
Flt4 (ENSMUSG00000020357)	11:49609263-49652739	FLT4 (ENSG00000037280)	5:180601506-180649624
Scgb3a1 (ENSMUSG00000064057)	11:49663610-49665118	SCGB3A1 (ENSG00000161055)	5:180590103-180591540
Cnot6 (ENSMUSG00000020362)	11:49671503-49712723	CNOT6 (ENSG00000113300)	5:180494412-180578405
Gfpt2 (ENSMUSG00000020363)	11:49794178-49838613	GFPT2 (ENSG00000131459)	5:180300690-180353387
