# Supplementary material for: KIBRA (WWC1) Is a Metastasis Suppressor Gene Affected by Chromosome 5q Loss in Triple-Negative Breast Cancer
Source: Cell Rep. 2018 Mar 20;22(12):3191–205. doi: 10.1016/j.celrep.2018.02.095 (PMC5873529; doi:10.1016/j.celrep.2018.02.095)
Supplement: Table S4. BioID on KIBRA Constructs in MDA-MB-231 Cells Acquired on the Orbielite or LTQ Velos Mass Spectrometer, Related to Figure 6A — The “Bait mutation' lists the gene name from NCBI followed by the mutation. “Prey Accession,” “Prey Gene Symbol” are from NCBI. “Spectra” are the individual spectral counts across both biological replicates (“|” serves as a delimiter), and the ‘Avg Spec’ across 2 biological replicates. The spectral counts across negative controls are used for scoring purposes, using both ‘AvgP’ and ‘MaxP’, and a simple Fold Change empirical calculation (see Supplemental Experimental Procedures for compression and scoring parameters). “BFDR” is the false discovery rate and the ‘Average spectra of unique peptides’ is the average number of unique peptides across 2 biological replicates, followed by the length of the prey sequence. The dataset is available for ftp download (see Supplemental Experimental Procedures). [file mmc3.xlsx]

## Sheet: Table S4
Bait	Prey	PreyGene	Spec	SpecSum	AvgSpec	NumReplicates	ctrlCounts	AvgP	MaxP	TopoAvgP	TopoMaxP	SaintScore	FoldChange	BFDR	boosted_by
WWC1	HSPA5	HSPA5	15|17	32	16	2	37|25|16|18|42|20|18|19|13|28	0	0	0	0	0	0.41	1
WWC1	HIST1H4J	HIST1H4J	12|0	12	6	2	6|0|10|8|14|13|7|9|14|16	0	0	0	0	0	0.4	1
WWC1	HSPA9	HSPA9	11|15	26	13	2	7|8|7|10|12|18|72|126|5|25	0	0	0	0	0	0.13	1
WWC1	HSPA8	HSPA8	27|25	52	26	2	34|37|56|57|72|94|40|45|64|81	0	0	0	0	0	0.3	1
WWC1	LOC728026	LOC728026	1|0	1	0.5	2	0|0|0|0|0|0|0|0|0|0	0	0	0	0	0	5	1
WWC1	SRSF11	SRSF11	9|9	18	9	2	7|4|3|3|4|5|0|0|1|4	0	0	0	0	0	1.5	1
WWC1	DLG5	DLG5	2|0	2	1	2	2|2|9|4|0|0|0|0|2|8	0	0	0	0	0	0.12	1
WWC1	CRKL	CRKL	4|8	12	6	2	7|10|1|6|26|21|0|0|2|0	0	0	0	0	0	0.26	1
WWC1	DHX9	DHX9	2|6	8	4	2	5|4|36|32|35|36|15|17|22|30	0	0	0	0	0	0.11	1
WWC1	PCBP1	PCBP1	3|4	7	3.5	2	1|5|8|13|17|15|4|4|7|7	0	0	0	0	0	0.22	1
WWC1	PPP2R2A	PPP2R2A	4|5	9	4.5	2	2|2|0|1|4|4|2|3|0|8	0	0	0	0	0	0.75	1
WWC1	CAT	CAT	1|0	1	0.5	2	0|0|0|0|0|0|1|1|0|0	0	0	0	0	0	0.5	1
WWC1	TUBB4B	TUBB4B	4|8	12	6	2	0|4|19|23|68|45|17|23|22|34	0	0	0	0	0	0.11	1
WWC1	DDX46	DDX46	0|4	4	2	2	13|12|43|49|30|58|0|0|57|37	0	0	0	0	0	0.03	1
WWC1	CSRP2	CSRP2	1|3	4	2	2	0|1|0|0|2|3|1|1|0|6	0	0	0	0	0	0.44	1
WWC1	CAPZB	CAPZB	7|23	30	15	2	9|13|0|1|15|17|1|1|0|5	0	0	0	0	0	0.94	1
WWC1	ACTA1	ACTA1	5|3	8	4	2	0|3|17|15|31|25|24|22|18|36	0	0	0	0	0	0.12	1
WWC1	ELAVL1	ELAVL1	1|3	4	2	2	0|0|1|0|6|3|4|5|1|2	0	0	0	0	0	0.36	1
WWC1	ATP2A2	ATP2A2	1|1	2	1	2	1|0|2|1|4|3|4|5|1|0	0	0	0	0	0	0.22	1
WWC1	RPS17L	RPS17L	2|0	2	1	2	2|0|0|0|0|0|0|0|0|0	0.01	0.03	0.01	0.03	0.01	1	0.99
WWC1	HSP90B1	HSP90B1	4|3	7	3.5	2	1|1|2|2|1|3|12|11|2|1	0	0	0	0	0	0.3	1
WWC1	CCT8	CCT8	2|0	2	1	2	33|23|38|50|206|200|0|0|67|29	0	0	0	0	0	0	1
WWC1	RPL7A	RPL7A	2|4	6	3	2	1|2|1|1|14|10|2|1|2|6	0	0	0	0	0	0.25	1
WWC1	EPS8L2	EPS8L2	0|1	1	0.5	2	4|5|0|0|0|0|0|0|0|0	0	0	0	0	0	0.11	1
WWC1	CCT3	CCT3	0|1	1	0.5	2	0|0|0|0|21|10|0|0|0|4	0	0	0	0	0	0.03	1
WWC1	CCT5	CCT5	3|5	8	4	2	2|3|2|1|26|12|4|5|0|8	0	0	0	0	0	0.21	1
WWC1	ISG15	ISG15	0|1	1	0.5	2	0|0|0|0|0|0|0|0|0|0	0	0	0	0	0	5	1
WWC1	TMEM263	TMEM263	12|1	13	6.5	2	2|1|0|0|0|0|0|0|0|0	0.5	1	0.5	1	0.5	4.33	0.5
WWC1	CPPED1	CPPED1	2|0	2	1	2	0|0|0|0|0|0|0|0|0|0	0.35	0.7	0.35	0.7	0.35	10	0.65
WWC1	CCDC50	CCDC50	0|1	1	0.5	2	1|0|0|0|4|2|0|0|0|0	0	0	0	0	0	0.17	1
WWC1	PDLIM5	PDLIM5	1|0	1	0.5	2	10|5|7|5|32|17|0|0|7|0	0	0	0	0	0	0.02	1
WWC1	DSP	DSP	43|21	64	32	2	26|16|1|0|2|0|4|5|0|3	0	0	0	0	0	1.52	1
WWC1	HIST2H3A	HIST2H3A	0|9	9	4.5	2	0|5|4|4|4|5|4|4|3|9	0	0	0	0	0	0.64	1
WWC1	GART	GART	0|2	2	1	2	0|0|0|1|16|11|0|1|0|1	0	0	0	0	0	0.07	1
WWC1	MCCC2	MCCC2	4|5	9	4.5	2	0|1|0|0|70|58|0|0|0|74	0	0	0	0	0	0.06	1
WWC1	MCCC1	MCCC1	467|199	666	333	2	182|140|64|56|44|42|102|123|53|54	0	0	0	0	0	2.07	1
WWC1	SLC39A7	SLC39A7	1|3	4	2	2	1|0|1|1|0|0|0|0|1|0	0.04	0.07	0.04	0.07	0.04	2	0.96
WWC1	TOP1	TOP1	4|2	6	3	2	0|2|4|3|4|2|0|0|1|2	0	0	0	0	0	0.75	1
WWC1	KRT16	KRT16	11|1	12	6	2	6|0|3|5|0|0|19|22|3|3	0	0	0	0	0	0.29	1
WWC1	KRT14	KRT14	7|5	12	6	2	12|0|4|6|0|0|30|32|4|7	0	0	0	0	0	0.19	1
WWC1	FLOT1	FLOT1	3|0	3	1.5	2	1|0|0|0|0|0|0|0|0|0	0.15	0.3	0.15	0.3	0.15	3	0.85
WWC1	KRT10	KRT10	172|30	202	101	2	133|28|16|25|2|3|77|90|16|19	0	0	0	0	0	0.91	1
WWC1	FLNA	FLNA	85|46	131	65.5	2	403|288|1871|1819|425|440|18|18|1127|560	0	0	0	0	0	0.04	1
WWC1	FLNB	FLNB	20|22	42	21	2	77|55|262|259|43|31|1|3|95|74	0	0	0	0	0	0.08	1
WWC1	FLNC	FLNC	2|0	2	1	2	8|7|91|131|26|16|1|2|53|20	0	0	0	0	0	0.01	1
WWC1	EIF4A1	EIF4A1	11|11	22	11	2	7|9|5|5|34|26|6|11|3|12	0	0	0	0	0	0.37	1
WWC1	DCD	DCD	1|0	1	0.5	2	1|0|0|0|0|0|2|2|0|0	0	0	0	0	0	0.25	1
WWC1	KRT19	KRT19	1|3	4	2	2	7|6|4|6|3|4|7|7|4|1	0	0	0	0	0	0.29	1
WWC1	KRT18	KRT18	1|1	2	1	2	22|19|34|31|2|2|7|9|38|24	0	0	0	0	0	0.03	1
WWC1	CAPNS1	CAPNS1	1|0	1	0.5	2	0|0|0|0|0|0|0|0|0|0	0	0	0	0	0	5	1
WWC1	GIGYF2	GIGYF2	2|1	3	1.5	2	26|22|74|47|22|14|0|0|36|31	0	0	0	0	0	0.02	1
WWC1	PRKDC	PRKDC	4|0	4	2	2	0|4|0|0|22|11|8|11|0|4	0	0	0	0	0	0.12	1
WWC1	PRKCSH	PRKCSH	1|0	1	0.5	2	0|0|0|0|0|0|1|1|0|0	0	0	0	0	0	0.5	1
WWC1	TAF15	TAF15	1|0	1	0.5	2	1|0|2|1|3|7|0|0|2|0	0	0	0	0	0	0.1	1
WWC1	PLP2	PLP2	1|0	1	0.5	2	0|0|0|0|0|0|0|0|0|0	0	0	0	0	0	5	1
WWC1	RHOA	RHOA	4|2	6	3	2	2|2|1|0|0|0|2|2|1|0	0.01	0.01	0.01	0.01	0.01	1.5	0.99
WWC1	BRIX1	BRIX1	0|2	2	1	2	0|0|2|2|4|2|2|3|1|9	0	0	0	0	0	0.15	1
WWC1	ARF1	ARF1	0|1	1	0.5	2	1|2|7|3|20|6|5|5|2|8	0	0	0	0	0	0.04	1
WWC1	ARF5	ARF5	0|1	1	0.5	2	0|0|3|3|6|3|3|4|2|1	0	0	0	0	0	0.1	1
WWC1	S100A4	S100A4	2|3	5	2.5	2	2|3|0|0|0|0|0|0|0|0	0	0	0	0	0	1	1
WWC1	S100A6	S100A6	13|4	17	8.5	2	4|16|1|1|0|0|0|0|3|1	0	0	0	0	0	0.85	1
WWC1	CPOX	CPOX	1|2	3	1.5	2	0|1|0|0|0|0|0|0|0|0	0.06	0.1	0.06	0.1	0.06	3	0.94
WWC1	TNKS1BP1	TNKS1BP1	0|1	1	0.5	2	7|4|10|7|0|0|0|0|3|2	0	0	0	0	0	0.06	1
WWC1	NOL6	NOL6	1|2	3	1.5	2	0|0|0|0|0|2|0|0|1|5	0	0	0	0	0	0.43	1
WWC1	SREK1	SREK1	8|6	14	7	2	0|4|0|0|0|0|0|0|0|0	0.16	0.23	0.16	0.23	0.16	3.5	0.84
WWC1	CEP170	CEP170	1|0	1	0.5	2	19|17|16|18|36|32|0|0|15|2	0	0	0	0	0	0.01	1
WWC1	AK2	AK2	0|1	1	0.5	2	0|0|0|0|0|0|0|0|0|0	0	0	0	0	0	5	1
WWC1	AK1	AK1	0|1	1	0.5	2	1|1|0|0|0|0|0|0|0|0	0	0	0	0	0	0.5	1
WWC1	ALB	ALB	25|0	25	12.5	2	0|0|0|0|0|0|1|1|0|0	0.5	1	0.5	1	0.5	12.5	0.5
WWC1	ERO1A	ERO1A	1|1	2	1	2	0|0|0|0|0|0|1|1|0|0	0	0	0	0	0	1	1
WWC1	ATP1A1	ATP1A1	2|4	6	3	2	1|0|0|0|1|0|8|8|0|0	0	0	0	0	0	0.38	1
WWC1	MARS	MARS	1|0	1	0.5	2	0|0|0|1|13|9|0|0|0|0	0	0	0	0	0	0.05	1
WWC1	CTTN	CTTN	6|4	10	5	2	44|40|44|41|79|80|1|0|66|56	0	0	0	0	0	0.06	1
WWC1	PSMD9	PSMD9	2|0	2	1	2	0|0|0|0|0|0|0|0|0|0	0.35	0.7	0.35	0.7	0.35	10	0.65
WWC1	EEF1A1	EEF1A1	55|23	78	39	2	40|23|50|60|231|108|20|24|47|39	0	0	0	0	0	0.23	1
WWC1	AHSG	AHSG	15|2	17	8.5	2	2|1|0|0|0|0|0|0|0|0	0.5	1	0.5	1	0.5	5.67	0.5
WWC1	HIST2H4B	HIST2H4B	0|6	6	3	2	0|4|10|8|14|13|7|9|14|16	0	0	0	0	0	0.2	1
WWC1	MYOF	MYOF	0|1	1	0.5	2	5|0|17|9|0|0|2|0|6|0	0	0	0	0	0	0.04	1
WWC1	EIF2S3	EIF2S3	1|0	1	0.5	2	0|0|7|7|4|6|6|5|6|7	0	0	0	0	0	0.07	1
WWC1	CAD	CAD	1|1	2	1	2	2|1|0|0|0|0|1|3|0|0	0	0	0	0	0	0.4	1
WWC1	DDX17	DDX17	5|2	7	3.5	2	3|0|3|3|5|8|2|5|5|4	0	0	0	0	0	0.54	1
WWC1	PMPCB	PMPCB	0|2	2	1	2	0|0|0|0|0|0|3|8|0|1	0	0	0	0	0	0.18	1
WWC1	EIF2S1	EIF2S1	1|0	1	0.5	2	0|0|2|1|1|2|2|2|3|0	0	0	0	0	0	0.2	1
WWC1	HMGCL	HMGCL	1|0	1	0.5	2	0|0|0|0|0|0|0|0|0|0	0	0	0	0	0	5	1
WWC1	RPL22	RPL22	1|1	2	1	2	0|0|4|4|7|1|4|4|4|3	0	0	0	0	0	0.18	1
WWC1	CD44	CD44	1|0	1	0.5	2	0|0|1|0|0|0|0|0|0|0	0	0	0	0	0	1	1
WWC1	KPNB1	KPNB1	0|1	1	0.5	2	2|2|0|1|16|9|7|8|0|7	0	0	0	0	0	0.04	1
WWC1	SEC61B	SEC61B	0|1	1	0.5	2	0|1|1|2|0|0|4|2|4|1	0	0	0	0	0	0.12	1
WWC1	PDLIM1	PDLIM1	1|0	1	0.5	2	3|3|3|2|22|18|0|0|2|0	0	0	0	0	0	0.03	1
WWC1	CALR	CALR	2|0	2	1	2	0|0|0|0|0|0|0|0|0|0	0.35	0.7	0.35	0.7	0.35	10	0.65
WWC1	CALU	CALU	1|0	1	0.5	2	0|0|0|0|0|0|0|0|0|0	0	0	0	0	0	5	1
WWC1	FN3KRP	FN3KRP	2|6	8	4	2	2|2|0|0|0|0|0|0|0|0	0.06	0.12	0.06	0.12	0.06	2	0.94
WWC1	NCL	NCL	3|0	3	1.5	2	9|3|42|43|14|18|2|3|49|48	0	0	0	0	0	0.03	1
WWC1	EEF2	EEF2	6|7	13	6.5	2	6|7|17|26|31|19|12|16|18|15	0	0	0	0	0	0.23	1
WWC1	ACOT9	ACOT9	1|2	3	1.5	2	2|0|0|0|0|1|8|9|0|0	0	0	0	0	0	0.18	1
WWC1	GPANK1	GPANK1	6|0	6	3	2	0|0|0|0|0|0|0|0|0|0	0.5	1	0.5	1	0.5	30	0.5
WWC1	PKP1	PKP1	1|1	2	1	2	0|0|0|0|0|0|0|0|0|0	0	0	0	0	0	10	1
WWC1	ATOX1	ATOX1	0|1	1	0.5	2	0|0|0|0|0|0|0|0|0|0	0	0	0	0	0	5	1
WWC1	DDX39B	DDX39B	1|2	3	1.5	2	2|2|9|8|9|11|5|6|6|11	0	0	0	0	0	0.14	1
WWC1	RAN	RAN	5|5	10	5	2	4|6|10|12|27|29|11|11|9|13	0	0	0	0	0	0.18	1
WWC1	RARS	RARS	1|1	2	1	2	8|7|19|26|11|12|0|1|21|8	0	0	0	0	0	0.04	1
WWC1	NDUFA10	NDUFA10	0|1	1	0.5	2	0|0|0|0|1|1|2|2|0|0	0	0	0	0	0	0.25	1
WWC1	RAB5C	RAB5C	2|0	2	1	2	1|0|0|0|2|2|1|1|0|6	0	0	0	0	0	0.25	1
WWC1	SNU13	SNU13	1|0	1	0.5	2	0|0|0|0|0|1|0|0|0|2	0	0	0	0	0	0.33	1
WWC1	SEC24C	SEC24C	0|2	2	1	2	1|0|0|0|0|0|1|2|0|0	0	0	0	0	0	0.67	1
WWC1	KIFC1	KIFC1	0|1	1	0.5	2	0|2|2|1|1|3|0|0|0|0	0	0	0	0	0	0.2	1
WWC1	MTCH2	MTCH2	2|2	4	2	2	1|0|2|0|0|0|1|1|0|4	0	0	0	0	0	0.67	1
WWC1	PTGES3	PTGES3	1|1	2	1	2	0|0|0|0|0|0|0|0|0|0	0	0	0	0	0	10	1
WWC1	SLC2A1	SLC2A1	0|2	2	1	2	0|0|2|1|1|0|2|1|1|0	0	0	0	0	0	0.5	1
WWC1	VIM	VIM	25|14	39	19.5	2	60|42|93|113|56|110|44|52|116|208	0	0	0	0	0	0.12	1
WWC1	SFN	SFN	1|0	1	0.5	2	0|0|0|0|1|0|1|2|1|0	0	0	0	0	0	0.33	1
WWC1	LIMA1	LIMA1	0|1	1	0.5	2	11|8|51|48|16|22|5|6|63|37	0	0	0	0	0	0.01	1
WWC1	ATP5O	ATP5O	1|0	1	0.5	2	0|0|0|0|0|0|2|3|0|0	0	0	0	0	0	0.2	1
WWC1	ACTB	ACTB	76|41	117	58.5	2	45|29|29|28|39|39|48|47|29|62	0	0	0	0	0	1.06	1
WWC1	MAVS	MAVS	0|1	1	0.5	2	3|2|0|0|3|7|0|0|0|0	0	0	0	0	0	0.1	1
WWC1	KIF5B	KIF5B	0|2	2	1	2	8|5|15|15|16|17|0|0|9|7	0	0	0	0	0	0.06	1
WWC1	UQCRC1	UQCRC1	3|9	12	6	2	2|2|0|0|0|1|3|3|0|3	0.1	0.19	0.1	0.19	0.1	2	0.9
WWC1	SNX1	SNX1	1|0	1	0.5	2	2|3|10|10|17|18|0|0|11|2	0	0	0	0	0	0.03	1
WWC1	RPL37A	RPL37A	0|2	2	1	2	0|1|1|0|2|0|1|1|0|0	0	0	0	0	0	0.67	1
WWC1	OXSR1	OXSR1	1|2	3	1.5	2	0|2|0|0|0|0|0|0|0|0	0.02	0.03	0.02	0.03	0.02	1.5	0.98
WWC1	RPL27A	RPL27A	2|4	6	3	2	0|0|0|0|2|2|2|2|0|3	0	0	0	0	0	1.2	1
WWC1	KHDRBS1	KHDRBS1	1|0	1	0.5	2	0|0|1|2|1|7|2|3|1|0	0	0	0	0	0	0.1	1
WWC1	PGLS	PGLS	0|2	2	1	2	0|0|0|0|0|0|0|0|0|0	0.35	0.7	0.35	0.7	0.35	10	0.65
WWC1	HRNR	HRNR	61|7	68	34	2	22|4|0|0|0|0|12|10|0|9	0.46	0.92	0.46	0.92	0.46	2	0.54
WWC1	U2AF1	U2AF1	1|1	2	1	2	1|1|2|1|4|2|4|2|1|0	0	0	0	0	0	0.25	1
WWC1	KHSRP	KHSRP	3|3	6	3	2	2|3|10|7|13|19|9|7|9|3	0	0	0	0	0	0.19	1
WWC1	FAM129A	FAM129A	0|1	1	0.5	2	0|1|0|0|0|0|0|0|0|0	0	0	0	0	0	1	1
WWC1	TNS3	TNS3	0|1	1	0.5	2	1|3|2|2|0|0|0|0|1|0	0	0	0	0	0	0.2	1
WWC1	RRBP1	RRBP1	2|7	9	4.5	2	21|24|1|1|0|0|1|0|3|2	0	0	0	0	0	0.2	1
WWC1	PKM	PKM	42|20	62	31	2	38|23|23|25|29|31|11|9|19|24	0	0	0	0	0	0.9	1
WWC1	ZNF185	ZNF185	3|4	7	3.5	2	7|8|0|0|0|0|0|0|0|0	0	0	0	0	0	0.47	1
WWC1	BUB3	BUB3	0|2	2	1	2	0|0|3|2|6|4|4|6|2|2	0	0	0	0	0	0.17	1
WWC1	TMEM33	TMEM33	1|0	1	0.5	2	0|0|2|2|1|0|2|2|3|0	0	0	0	0	0	0.2	1
WWC1	ARGLU1	ARGLU1	32|26	58	29	2	21|21|1|0|0|0|0|0|0|0	0	0	0	0	0	1.38	1
WWC1	LARS	LARS	1|0	1	0.5	2	1|1|4|2|3|3|3|1|0|1	0	0	0	0	0	0.14	1
WWC1	MTHFD1	MTHFD1	6|3	9	4.5	2	2|0|0|0|11|7|0|0|0|0	0	0	0	0	0	0.5	1
WWC1	TUBB	TUBB	31|9	40	20	2	23|6|21|24|89|68|22|27|28|39	0	0	0	0	0	0.25	1
WWC1	PFN1	PFN1	1|0	1	0.5	2	2|0|6|9|2|2|7|5|7|0	0	0	0	0	0	0.06	1
WWC1	PFN2	PFN2	2|1	3	1.5	2	0|0|1|0|1|2|1|0|0|1	0	0	0	0	0	1	1
WWC1	PROSC	PROSC	1|3	4	2	2	0|1|0|0|0|0|0|0|0|0	0.16	0.3	0.16	0.3	0.16	4	0.84
WWC1	COX17	COX17	2|2	4	2	2	0|1|0|0|0|1|2|2|0|1	0	0	0	0	0	1	1
WWC1	KRT73	KRT73	3|0	3	1.5	2	0|0|0|0|0|0|0|0|0|1	0.15	0.3	0.15	0.3	0.15	3	0.85
WWC1	RPLP0	RPLP0	1|1	2	1	2	0|2|2|1|3|2|7|8|1|4	0	0	0	0	0	0.13	1
WWC1	PPA2	PPA2	1|0	1	0.5	2	0|0|0|0|0|0|1|5|0|0	0	0	0	0	0	0.17	1
WWC1	PPA1	PPA1	0|1	1	0.5	2	0|0|0|0|7|5|0|2|0|0	0	0	0	0	0	0.08	1
WWC1	CBX3	CBX3	4|4	8	4	2	1|3|6|7|5|32|1|2|7|11	0	0	0	0	0	0.19	1
WWC1	INF2	INF2	0|1	1	0.5	2	0|4|2|2|0|2|0|1|1|0	0	0	0	0	0	0.17	1
WWC1	SKP1	SKP1	1|0	1	0.5	2	0|1|0|0|1|1|1|1|0|1	0	0	0	0	0	0.5	1
WWC1	ATP5A1	ATP5A1	6|7	13	6.5	2	5|7|0|0|31|54|11|18|1|30	0	0	0	0	0	0.15	1
WWC1	MYH9	MYH9	17|12	29	14.5	2	116|73|24|15|0|1|9|7|13|6	0	0	0	0	0	0.15	1
WWC1	TPM3	TPM3	4|3	7	3.5	2	0|0|3|2|1|0|3|2|1|1	0	0	0	0	0	1.17	1
WWC1	PRPF40A	PRPF40A	5|4	9	4.5	2	0|0|1|2|3|3|0|0|0|1	0	0	0	0	0	1.5	1
WWC1	IFI16	IFI16	0|1	1	0.5	2	1|1|0|0|0|0|0|0|0|0	0	0	0	0	0	0.5	1
WWC1	FASN	FASN	7|6	13	6.5	2	127|99|63|59|596|324|0|0|42|135	0	0	0	0	0	0.01	1
WWC1	RAB13	RAB13	0|1	1	0.5	2	0|0|2|1|0|0|1|1|1|2	0	0	0	0	0	0.25	1
WWC1	DNMBP	DNMBP	2|0	2	1	2	10|7|0|0|0|1|0|0|0|0	0	0	0	0	0	0.12	1
WWC1	RAB14	RAB14	0|2	2	1	2	0|0|3|3|2|4|3|4|5|6	0	0	0	0	0	0.18	1
WWC1	RANBP2	RANBP2	2|2	4	2	2	65|53|119|104|62|83|4|4|120|163	0	0	0	0	0	0.01	1
WWC1	RAB1A	RAB1A	4|3	7	3.5	2	0|3|6|3|3|6|6|5|12|9	0	0	0	0	0	0.33	1
WWC1	HNRNPA3	HNRNPA3	2|2	4	2	2	0|0|3|6|1|2|7|7|3|0	0	0	0	0	0	0.29	1
WWC1	HNRNPA0	HNRNPA0	1|0	1	0.5	2	0|0|3|6|14|12|10|12|8|11	0	0	0	0	0	0.04	1
WWC1	HNRNPA1	HNRNPA1	4|2	6	3	2	2|1|10|14|21|14|12|15|16|8	0	0	0	0	0	0.16	1
WWC1	DOCK7	DOCK7	0|2	2	1	2	0|0|0|0|0|2|0|0|0|0	0.01	0.03	0.01	0.03	0.01	1	0.99
WWC1	ENO1	ENO1	35|35	70	35	2	29|26|3|4|35|66|5|7|5|4	0	0	0	0	0	0.69	1
WWC1	SND1	SND1	2|0	2	1	2	0|0|5|4|9|10|10|10|7|0	0	0	0	0	0	0.1	1
WWC1	RPS4X	RPS4X	3|1	4	2	2	5|1|0|0|14|12|2|4|1|3	0	0	0	0	0	0.15	1
WWC1	DUT	DUT	0|1	1	0.5	2	0|0|1|2|3|2|1|2|1|1	0	0	0	0	0	0.2	1
WWC1	RACK1	RACK1	8|7	15	7.5	2	6|8|10|10|10|8|16|14|14|8	0	0	0	0	0	0.5	1
WWC1	TES	TES	1|0	1	0.5	2	2|2|1|0|6|4|0|0|0|0	0	0	0	0	0	0.1	1
WWC1	LRRFIP1	LRRFIP1	0|1	1	0.5	2	2|4|3|2|3|2|0|0|1|0	0	0	0	0	0	0.14	1
WWC1	RSRC2	RSRC2	2|0	2	1	2	0|0|0|0|1|1|0|0|0|0	0.01	0.02	0.01	0.02	0.01	1	0.99
WWC1	TCP1	TCP1	6|5	11	5.5	2	4|3|0|0|28|24|2|4|0|12	0	0	0	0	0	0.21	1
WWC1	MCMBP	MCMBP	1|0	1	0.5	2	0|0|0|0|0|0|0|0|0|0	0	0	0	0	0	5	1
WWC1	RPL10L	RPL10L	1|0	1	0.5	2	0|0|1|0|3|1|0|0|0|1	0	0	0	0	0	0.25	1
WWC1	AMOTL1	AMOTL1	3|5	8	4	2	0|0|0|0|0|0|0|0|0|0	0.97	1	0.97	1	0.97	40	0.03
WWC1	PHB2	PHB2	1|0	1	0.5	2	0|0|0|0|12|21|0|0|0|18	0	0	0	0	0	0.03	1
WWC1	PRDX6	PRDX6	0|1	1	0.5	2	0|1|5|9|9|7|2|2|3|2	0	0	0	0	0	0.06	1
WWC1	PRDX3	PRDX3	9|7	16	8	2	1|4|1|2|1|0|5|4|1|2	0	0	0	0	0	1.78	1
WWC1	PRDX2	PRDX2	15|7	22	11	2	2|3|3|3|5|5|2|3|3|2	0.21	0.42	0.21	0.42	0.21	2.2	0.79
WWC1	PRDX1	PRDX1	51|26	77	38.5	2	21|21|11|11|9|10|14|14|10|27	0	0	0	0	0	1.6	1
WWC1	PRSS1	PRSS1	7|0	7	3.5	2	3|0|0|0|0|0|0|0|0|0	0.14	0.29	0.14	0.29	0.14	2.33	0.86
WWC1	YWHAZ	YWHAZ	3|0	3	1.5	2	2|0|0|3|2|1|5|6|2|1	0	0	0	0	0	0.27	1
WWC1	YWHAQ	YWHAQ	2|5	7	3.5	2	3|5|0|0|2|1|2|4|1|1	0	0	0	0	0	0.78	1
WWC1	PFKP	PFKP	0|1	1	0.5	2	2|2|1|1|8|6|0|0|1|0	0	0	0	0	0	0.07	1
WWC1	HSPD1	HSPD1	3|4	7	3.5	2	6|2|9|5|2|2|52|65|4|32	0	0	0	0	0	0.06	1
WWC1	ARL1	ARL1	0|1	1	0.5	2	0|0|0|0|2|0|0|1|1|0	0	0	0	0	0	0.33	1
WWC1	PFKL	PFKL	0|2	2	1	2	2|0|0|0|9|5|0|0|0|0	0	0	0	0	0	0.14	1
WWC1	YWHAB	YWHAB	1|0	1	0.5	2	0|0|0|2|2|2|1|2|1|0	0	0	0	0	0	0.25	1
WWC1	CCT6A	CCT6A	0|3	3	1.5	2	0|0|3|3|32|12|0|2|0|11	0	0	0	0	0	0.07	1
WWC1	YWHAG	YWHAG	1|0	1	0.5	2	0|0|0|0|2|0|2|4|1|0	0	0	0	0	0	0.17	1
WWC1	YWHAE	YWHAE	2|0	2	1	2	0|0|0|0|7|8|1|2|1|1	0	0	0	0	0	0.13	1
WWC1	PRKCI	PRKCI	3|2	5	2.5	2	0|0|0|0|0|0|0|0|0|0	0.82	0.94	0.82	0.94	0.82	25	0.18
WWC1	HDLBP	HDLBP	1|0	1	0.5	2	6|7|26|21|22|26|0|1|18|11	0	0	0	0	0	0.02	1
WWC1	MAT2A	MAT2A	0|2	2	1	2	0|1|0|0|0|0|0|0|0|0	0.05	0.1	0.05	0.1	0.05	2	0.95
WWC1	ATAD3A	ATAD3A	2|0	2	1	2	0|0|0|0|1|0|8|9|0|0	0	0	0	0	0	0.12	1
WWC1	RUFY1	RUFY1	1|2	3	1.5	2	6|5|0|0|0|0|0|0|0|0	0	0	0	0	0	0.27	1
WWC1	HIST1H3F	HIST1H3F	7|0	7	3.5	2	3|0|4|3|4|5|4|4|3|8	0	0	0	0	0	0.54	1
WWC1	DYNC1H1	DYNC1H1	5|3	8	4	2	11|9|0|0|2|3|0|0|0|1	0	0	0	0	0	0.4	1
WWC1	TUBA4A	TUBA4A	32|0	32	16	2	0|0|43|53|117|192|15|17|40|34	0	0	0	0	0	0.1	1
WWC1	LMNA	LMNA	33|24	57	28.5	2	19|12|6|6|0|0|16|15|3|13	0	0	0	0	0	1.63	1
WWC1	CALD1	CALD1	0|1	1	0.5	2	15|12|73|52|20|21|0|0|95|21	0	0	0	0	0	0.01	1
WWC1	ABCF1	ABCF1	1|3	4	2	2	0|2|10|6|5|5|0|0|8|2	0	0	0	0	0	0.22	1
WWC1	SLC16A3	SLC16A3	0|1	1	0.5	2	0|1|1|1|0|0|3|4|2|0	0	0	0	0	0	0.14	1
WWC1	GSTP1	GSTP1	0|1	1	0.5	2	0|1|0|1|0|0|7|6|0|0	0	0	0	0	0	0.08	1
WWC1	BOLA2	BOLA2	0|4	4	2	2	0|2|0|0|2|1|1|0|0|4	0	0	0	0	0	0.67	1
WWC1	TUFM	TUFM	5|10	15	7.5	2	5|4|4|4|17|14|21|27|3|13	0	0	0	0	0	0.31	1
WWC1	DYNLL1	DYNLL1	6|3	9	4.5	2	2|1|2|2|5|0|1|0|2|1	0	0	0	0	0	1.29	1
WWC1	PCCB	PCCB	2|1	3	1.5	2	0|0|33|32|67|65|74|84|37|82	0	0	0	0	0	0.02	1
WWC1	ZFR	ZFR	1|0	1	0.5	2	1|3|21|23|2|6|4|4|16|4	0	0	0	0	0	0.02	1
WWC1	PCCA	PCCA	139|75	214	107	2	61|48|85|91|94|100|162|202|93|103	0	0	0	0	0	0.59	1
WWC1	MYL6	MYL6	2|4	6	3	2	3|3|0|1|1|1|4|5|3|3	0	0	0	0	0	0.67	1
WWC1	TPI1	TPI1	1|0	1	0.5	2	0|0|0|0|0|0|0|0|0|0	0	0	0	0	0	5	1
WWC1	UACA	UACA	1|0	1	0.5	2	0|0|0|0|0|0|0|0|0|0	0	0	0	0	0	5	1
WWC1	CAPRIN1	CAPRIN1	0|1	1	0.5	2	0|0|6|7|1|0|1|1|4|6	0	0	0	0	0	0.08	1
WWC1	TXNDC5	TXNDC5	1|2	3	1.5	2	0|0|0|0|0|0|0|1|0|0	0.06	0.1	0.06	0.1	0.06	3	0.94
WWC1	HN1L	HN1L	1|0	1	0.5	2	1|1|1|4|11|12|0|0|5|1	0	0	0	0	0	0.04	1
WWC1	PC	PC	1834|839	2673	1336.5	2	1035|665|684|765|106|88|808|1083|412|694	0	0	0	0	0	1.26	1
WWC1	PARK7	PARK7	4|2	6	3	2	3|5|0|0|1|2|0|0|0|4	0	0	0	0	0	0.67	1
WWC1	LOC101060252	LOC101060252	1|0	1	0.5	2	2|0|0|0|0|0|0|0|0|0	0	0	0	0	0	0.5	1
WWC1	ZC3HAV1	ZC3HAV1	1|1	2	1	2	2|1|16|16|11|14|4|1|11|4	0	0	0	0	0	0.06	1
WWC1	TAGLN2	TAGLN2	4|2	6	3	2	9|7|18|19|30|23|4|2|17|7	0	0	0	0	0	0.11	1
WWC1	NAT10	NAT10	0|1	1	0.5	2	2|1|53|24|6|6|1|6|22|48	0	0	0	0	0	0.01	1
WWC1	LUC7L3	LUC7L3	3|5	8	4	2	0|2|0|0|0|0|0|0|0|0	0.18	0.27	0.18	0.27	0.18	4	0.82
WWC1	LUC7L2	LUC7L2	8|10	18	9	2	3|5|0|0|2|1|0|0|0|0	0.02	0.03	0.02	0.03	0.02	2.25	0.98
WWC1	SLC25A3	SLC25A3	3|2	5	2.5	2	2|0|2|1|4|3|2|2|1|5	0	0	0	0	0	0.56	1
WWC1	TRIM25	TRIM25	2|0	2	1	2	0|2|1|1|2|2|0|0|1|0	0	0	0	0	0	0.5	1
WWC1	SLC25A1	SLC25A1	2|0	2	1	2	0|0|0|0|8|6|0|0|0|0	0	0	0	0	0	0.14	1
WWC1	CTSD	CTSD	1|0	1	0.5	2	0|0|0|0|0|0|0|0|0|0	0	0	0	0	0	5	1
WWC1	SLC25A6	SLC25A6	3|3	6	3	2	4|2|9|10|115|38|9|10|9|23	0	0	0	0	0	0.04	1
WWC1	SLC25A5	SLC25A5	1|1	2	1	2	1|4|8|9|26|14|7|9|7|26	0	0	0	0	0	0.04	1
WWC1	RPL14	RPL14	4|0	4	2	2	1|0|1|3|9|5|0|0|0|4	0	0	0	0	0	0.29	1
WWC1	RPL15	RPL15	6|8	14	7	2	6|2|7|9|9|16|2|2|6|17	0	0	0	0	0	0.42	1
WWC1	CTSZ	CTSZ	1|0	1	0.5	2	0|0|0|0|0|0|0|0|0|0	0	0	0	0	0	5	1
WWC1	RPL17	RPL17	5|5	10	5	2	3|3|1|1|6|3|2|1|3|4	0	0	0	0	0	1	1
WWC1	RPL11	RPL11	3|5	8	4	2	1|2|4|4|13|7|5|3|5|6	0	0	0	0	0	0.4	1
WWC1	RPL12	RPL12	2|1	3	1.5	2	0|0|4|3|2|1|4|4|1|1	0	0	0	0	0	0.38	1
WWC1	RPL13	RPL13	6|4	10	5	2	3|6|3|3|7|6|3|4|3|4	0	0	0	0	0	0.77	1
WWC1	ACOT7	ACOT7	0|1	1	0.5	2	0|0|0|1|2|3|0|1|0|0	0	0	0	0	0	0.2	1
WWC1	RPL18	RPL18	10|2	12	6	2	1|0|1|1|5|6|2|1|1|3	0	0	0	0	0	1.09	1
WWC1	RPL19	RPL19	6|5	11	5.5	2	6|6|2|2|4|2|2|1|1|2	0	0	0	0	0	0.92	1
WWC1	GMPS	GMPS	2|2	4	2	2	0|0|3|5|5|4|0|1|2|2	0	0	0	0	0	0.4	1
WWC1	PCYT1B	PCYT1B	1|0	1	0.5	2	0|0|0|0|0|0|0|0|0|0	0	0	0	0	0	5	1
WWC1	CNN3	CNN3	4|0	4	2	2	3|4|1|0|16|7|1|1|0|0	0	0	0	0	0	0.17	1
WWC1	PHB	PHB	0|3	3	1.5	2	1|0|0|0|3|5|1|2|0|2	0	0	0	0	0	0.38	1
WWC1	PTPN11	PTPN11	3|4	7	3.5	2	2|4|4|3|15|10|0|0|3|1	0	0	0	0	0	0.28	1
WWC1	PTPN14	PTPN14	11|18	29	14.5	2	0|0|0|0|0|0|0|0|0|0	1	1	1	1	1	145	0
WWC1	KPNA1	KPNA1	0|1	1	0.5	2	0|0|0|0|1|1|0|0|0|1	0	0	0	0	0	0.5	1
WWC1	COPB1	COPB1	2|3	5	2.5	2	3|3|4|3|3|3|0|2|4|0	0	0	0	0	0	0.62	1
WWC1	GAPDH	GAPDH	13|0	13	6.5	2	1|0|0|0|1|1|6|4|1|0	0.03	0.06	0.03	0.06	0.03	1.3	0.97
WWC1	CIAO1	CIAO1	0|1	1	0.5	2	0|0|0|0|0|0|0|0|0|0	0	0	0	0	0	5	1
WWC1	NDRG1	NDRG1	1|0	1	0.5	2	3|3|0|0|3|4|0|0|0|0	0	0	0	0	0	0.14	1
WWC1	EIF5A	EIF5A	0|4	4	2	2	0|0|5|3|5|3|4|4|2|0	0	0	0	0	0	0.4	1
WWC1	SRSF6	SRSF6	1|0	1	0.5	2	0|0|3|1|2|0|1|0|2|2	0	0	0	0	0	0.2	1
WWC1	NONO	NONO	4|8	12	6	2	11|9|27|32|65|52|5|8|45|38	0	0	0	0	0	0.1	1
WWC1	AHNAK	AHNAK	205|199	404	202	2	1291|1017|586|519|48|102|2|5|562|1021	0	0	0	0	0	0.17	1
WWC1	SRSF8	SRSF8	1|0	1	0.5	2	0|0|0|0|0|0|0|0|0|0	0	0	0	0	0	5	1
WWC1	JUP	JUP	10|2	12	6	2	2|0|4|5|4|3|5|4|4|6	0	0	0	0	0	1.09	1
WWC1	CANX	CANX	1|0	1	0.5	2	0|0|1|1|1|2|4|4|0|0	0	0	0	0	0	0.12	1
WWC1	RBM39	RBM39	3|4	7	3.5	2	4|4|3|2|3|1|0|0|3|1	0	0	0	0	0	0.88	1
WWC1	TUBB6	TUBB6	2|0	2	1	2	2|0|4|7|37|19|9|10|9|12	0	0	0	0	0	0.04	1
WWC1	MAP1B	MAP1B	1|0	1	0.5	2	36|32|0|0|13|26|0|0|0|0	0	0	0	0	0	0.01	1
WWC1	UBA6	UBA6	3|4	7	3.5	2	0|4|0|0|0|0|0|0|0|0	0.01	0.02	0.01	0.02	0.01	1.75	0.99
WWC1	SFPQ	SFPQ	0|5	5	2.5	2	2|0|14|15|29|18|2|4|10|25	0	0	0	0	0	0.09	1
WWC1	UBA1	UBA1	1|0	1	0.5	2	0|0|0|1|5|2|0|1|0|0	0	0	0	0	0	0.14	1
WWC1	PTPN1	PTPN1	1|1	2	1	2	2|2|0|4|4|4|0|0|1|1	0	0	0	0	0	0.25	1
WWC1	GNAS	GNAS	0|2	2	1	2	0|1|0|0|1|1|2|1|0|1	0	0	0	0	0	0.67	1
WWC1	SLC3A2	SLC3A2	0|1	1	0.5	2	3|3|21|17|0|0|8|8|19|3	0	0	0	0	0	0.03	1
WWC1	PHF5A	PHF5A	1|0	1	0.5	2	0|0|0|0|0|0|0|0|0|0	0	0	0	0	0	5	1
WWC1	RBPJ	RBPJ	0|1	1	0.5	2	0|0|0|0|0|0|0|0|0|0	0	0	0	0	0	5	1
WWC1	RPS12	RPS12	0|2	2	1	2	0|0|0|1|1|14|2|4|1|7	0	0	0	0	0	0.1	1
WWC1	KPRP	KPRP	0|1	1	0.5	2	0|0|0|0|0|0|0|0|0|0	0	0	0	0	0	5	1
WWC1	RPL18A	RPL18A	4|6	10	5	2	3|1|3|3|6|3|4|3|4|5	0	0	0	0	0	0.91	1
WWC1	NAMPT	NAMPT	0|3	3	1.5	2	4|6|0|0|4|8|0|0|0|0	0	0	0	0	0	0.21	1
WWC1	RPS15A	RPS15A	7|6	13	6.5	2	2|5|3|5|10|7|5|5|4|10	0	0	0	0	0	0.65	1
WWC1	RPS6	RPS6	8|14	22	11	2	11|7|4|4|9|14|3|4|3|10	0	0	0	0	0	0.88	1
WWC1	KRT1	KRT1	289|54	343	171.5	2	155|43|14|20|4|12|74|95|26|56	0	0	0	0	0	1.37	1
WWC1	KRT7	KRT7	3|1	4	2	2	14|10|17|17|0|3|8|12|15|15	0	0	0	0	0	0.12	1
WWC1	RPS2	RPS2	3|3	6	3	2	5|3|3|3|20|10|3|2|2|12	0	0	0	0	0	0.19	1
WWC1	KRT5	KRT5	28|7	35	17.5	2	18|5|1|3|0|0|27|26|1|5	0	0	0	0	0	0.66	1
WWC1	KRT4	KRT4	0|5	5	2.5	2	0|0|1|2|0|0|3|3|0|1	0	0	0	0	0	0.83	1
WWC1	VDAC3	VDAC3	1|0	1	0.5	2	0|0|4|5|7|5|7|6|3|5	0	0	0	0	0	0.07	1
WWC1	VDAC2	VDAC2	1|5	6	3	2	3|4|10|9|9|9|19|14|10|14	0	0	0	0	0	0.18	1
WWC1	KRT9	KRT9	256|87	343	171.5	2	132|62|9|11|1|9|93|121|7|35	0	0	0	0	0	1.36	1
WWC1	KRT8	KRT8	2|0	2	1	2	4|10|21|21|9|15|22|19|20|26	0	0	0	0	0	0.04	1
WWC1	RPS9	RPS9	1|6	7	3.5	2	3|2|1|3|11|9|2|1|0|7	0	0	0	0	0	0.35	1
WWC1	RPS8	RPS8	5|8	13	6.5	2	9|7|5|4|14|12|8|6|4|17	0	0	0	0	0	0.42	1
WWC1	FLG2	FLG2	9|1	10	5	2	5|0|0|0|0|0|1|3|0|0	0	0.01	0	0.01	0	1.25	1
WWC1	KRT80	KRT80	1|0	1	0.5	2	0|0|0|1|0|0|4|4|0|0	0	0	0	0	0	0.12	1
WWC1	NUMA1	NUMA1	0|5	5	2.5	2	69|56|108|84|3|17|6|10|103|173	0	0	0	0	0	0.02	1
WWC1	FHL2	FHL2	1|0	1	0.5	2	0|0|1|0|0|0|1|1|0|1	0	0	0	0	0	0.5	1
WWC1	KRT6B	KRT6B	2|2	4	2	2	0|0|4|4|0|0|18|19|1|8	0	0	0	0	0	0.11	1
WWC1	KRT6C	KRT6C	3|0	3	1.5	2	0|0|3|3|0|0|20|19|0|5	0	0	0	0	0	0.08	1
WWC1	DSG1	DSG1	1|0	1	0.5	2	0|0|0|0|0|0|4|2|0|0	0	0	0	0	0	0.17	1
WWC1	HIST2H2AA4	HIST2H2AA4	12|3	15	7.5	2	0|2|10|7|13|23|3|3|11|17	0	0	0	0	0	0.38	1
WWC1	RPS26	RPS26	0|1	1	0.5	2	2|1|1|1|2|1|1|1|0|5	0	0	0	0	0	0.14	1
WWC1	RPS27	RPS27	0|3	3	1.5	2	0|3|3|3|3|4|2|2|4|1	0	0	0	0	0	0.38	1
WWC1	ACACA	ACACA	494|10	504	252	2	293|1|215|201|33|25|380|449|231|231	0	0	0	0	0	0.61	1
WWC1	RPS23	RPS23	4|6	10	5	2	2|2|3|2|14|7|4|6|4|8	0	0	0	0	0	0.45	1
WWC1	RPS20	RPS20	3|4	7	3.5	2	2|4|4|3|2|5|4|3|6|4	0	0	0	0	0	0.64	1
WWC1	RPS21	RPS21	1|2	3	1.5	2	0|0|1|1|1|0|1|2|2|1	0	0	0	0	0	0.75	1
WWC1	RPS28	RPS28	2|2	4	2	2	2|0|1|2|2|1|2|2|2|7	0	0	0	0	0	0.44	1
WWC1	RPS29	RPS29	0|2	2	1	2	0|1|0|0|0|0|0|0|0|0	0.05	0.1	0.05	0.1	0.05	2	0.95
WWC1	ZC3HAV1L	ZC3HAV1L	1|3	4	2	2	0|1|0|0|0|0|0|0|0|0	0.16	0.3	0.16	0.3	0.16	4	0.84
WWC1	LGALS1	LGALS1	22|17	39	19.5	2	13|11|1|1|0|0|5|5|0|4	0	0	0	0	0	1.62	1
WWC1	TARDBP	TARDBP	1|0	1	0.5	2	0|0|3|3|3|6|3|4|3|5	0	0	0	0	0	0.09	1
WWC1	ISOC2	ISOC2	0|2	2	1	2	0|0|0|0|0|0|0|2|0|4	0	0	0	0	0	0.33	1
WWC1	HSPA1B	HSPA1B	10|0	10	5	2	9|0|25|27|107|158|15|20|29|41	0	0	0	0	0	0.04	1
WWC1	ATL3	ATL3	1|0	1	0.5	2	0|0|0|0|0|0|0|0|0|0	0	0	0	0	0	5	1
WWC1	FARSB	FARSB	3|0	3	1.5	2	0|0|0|0|2|1|0|0|0|0	0.01	0.01	0.01	0.01	0.01	1	0.99
WWC1	PALLD	PALLD	5|1	6	3	2	0|1|0|3|2|5|0|0|0|0	0	0	0	0	0	0.75	1
WWC1	SON	SON	0|2	2	1	2	3|2|28|17|1|0|0|0|10|12	0	0	0	0	0	0.04	1
WWC1	KIAA1217	KIAA1217	1|3	4	2	2	8|9|0|0|0|0|0|0|0|0	0	0	0	0	0	0.24	1
WWC1	PPIB	PPIB	1|0	1	0.5	2	0|0|0|0|0|0|4|2|0|0	0	0	0	0	0	0.17	1
WWC1	PPIA	PPIA	6|2	8	4	2	5|2|1|1|3|0|6|8|0|0	0	0	0	0	0	0.57	1
WWC1	EFHD2	EFHD2	1|0	1	0.5	2	8|9|8|9|7|13|0|0|7|1	0	0	0	0	0	0.05	1
WWC1	PPP2R1A	PPP2R1A	0|1	1	0.5	2	0|0|0|0|3|0|0|0|0|0	0	0	0	0	0	0.33	1
WWC1	TMPO	TMPO	3|0	3	1.5	2	9|10|47|52|49|66|3|5|61|44	0	0	0	0	0	0.02	1
WWC1	MAP4K4	MAP4K4	1|0	1	0.5	2	0|0|0|0|1|1|0|0|0|0	0	0	0	0	0	0.5	1
WWC1	ANKHD1	ANKHD1	1|0	1	0.5	2	0|1|10|6|6|6|0|0|7|3	0	0	0	0	0	0.06	1
WWC1	EIF6	EIF6	4|1	5	2.5	2	0|1|0|0|0|0|3|3|0|0	0	0	0	0	0	0.83	1
WWC1	CORO1B	CORO1B	2|2	4	2	2	34|21|44|42|42|30|0|0|58|17	0	0	0	0	0	0.04	1
WWC1	CORO1C	CORO1C	0|2	2	1	2	3|4|11|10|16|7|0|0|7|2	0	0	0	0	0	0.07	1
WWC1	HIST2H2BF	HIST2H2BF	0|3	3	1.5	2	0|2|15|15|21|33|9|6|20|39	0	0	0	0	0	0.04	1
WWC1	MAP4	MAP4	8|6	14	7	2	94|69|80|86|34|46|1|1|87|31	0	0	0	0	0	0.08	1
WWC1	GPD2	GPD2	1|0	1	0.5	2	0|1|1|0|0|0|0|0|0|0	0	0	0	0	0	0.5	1
WWC1	NT5C2	NT5C2	1|1	2	1	2	0|0|0|0|0|0|0|0|0|0	0	0	0	0	0	10	1
WWC1	PTPN21	PTPN21	4|0	4	2	2	0|0|0|0|0|0|0|0|0|0	0.49	0.99	0.49	0.99	0.49	20	0.51
WWC1	RPL29	RPL29	2|2	4	2	2	2|2|2|3|4|3|0|1|2|1	0	0	0	0	0	0.57	1
WWC1	RPL28	RPL28	3|4	7	3.5	2	2|0|5|5|25|10|0|1|2|8	0	0	0	0	0	0.2	1
WWC1	RPL24	RPL24	0|1	1	0.5	2	2|2|5|4|4|6|1|1|5|6	0	0	0	0	0	0.08	1
WWC1	RPL26	RPL26	2|0	2	1	2	0|0|0|0|7|4|0|0|0|0	0	0	0	0	0	0.18	1
WWC1	RPL21	RPL21	2|3	5	2.5	2	3|4|1|1|11|10|0|1|0|6	0	0	0	0	0	0.24	1
WWC1	RPL23	RPL23	2|3	5	2.5	2	2|2|3|4|9|7|2|4|3|5	0	0	0	0	0	0.31	1
WWC1	HNRNPA2B1	HNRNPA2B1	3|0	3	1.5	2	1|1|15|10|11|16|12|16|12|15	0	0	0	0	0	0.09	1
WWC1	PRRC2A	PRRC2A	0|1	1	0.5	2	0|0|8|4|6|11|0|0|7|7	0	0	0	0	0	0.05	1
WWC1	ANXA1	ANXA1	6|6	12	6	2	7|5|2|4|0|0|0|0|2|3	0	0	0	0	0	1	1
WWC1	ANXA2	ANXA2	101|54	155	77.5	2	39|47|25|35|7|10|11|11|34|46	0	0	0	0	0	1.67	1
WWC1	ANXA5	ANXA5	3|0	3	1.5	2	0|0|0|0|0|0|0|0|0|0	0.47	0.94	0.47	0.94	0.47	15	0.53
WWC1	HSPB1	HSPB1	2|4	6	3	2	4|5|1|1|0|0|0|0|0|9	0	0	0	0	0	0.43	1
WWC1	SERBP1	SERBP1	6|12	18	9	2	27|13|35|41|58|72|2|1|43|30	0	0	0	0	0	0.14	1
WWC1	MTPN	MTPN	4|1	5	2.5	2	0|1|0|0|0|0|1|1|0|0	0.11	0.21	0.11	0.21	0.11	2.5	0.89
WWC1	ALDOA	ALDOA	3|0	3	1.5	2	0|0|0|2|0|0|1|2|2|0	0	0	0	0	0	0.75	1
WWC1	RTFDC1	RTFDC1	0|2	2	1	2	0|0|0|1|0|0|0|0|0|0	0.05	0.1	0.05	0.1	0.05	2	0.95
WWC1	SQSTM1	SQSTM1	2|4	6	3	2	22|17|15|14|7|5|0|2|8|25	0	0	0	0	0	0.13	1
WWC1	UPP1	UPP1	0|2	2	1	2	0|0|0|0|0|0|0|0|0|0	0.35	0.7	0.35	0.7	0.35	10	0.65
WWC1	SRRM1	SRRM1	0|1	1	0.5	2	0|2|5|3|0|0|0|0|3|1	0	0	0	0	0	0.12	1
WWC1	SRRM2	SRRM2	0|4	4	2	2	5|6|33|27|0|0|0|1|25|13	0	0	0	0	0	0.07	1
WWC1	PURB	PURB	0|1	1	0.5	2	0|0|0|0|1|0|0|0|0|0	0	0	0	0	0	1	1
WWC1	PCLAF	PCLAF	0|1	1	0.5	2	0|0|0|0|0|0|0|0|0|0	0	0	0	0	0	5	1
WWC1	CKAP4	CKAP4	1|0	1	0.5	2	0|0|0|0|1|1|0|0|0|3	0	0	0	0	0	0.25	1
WWC1	GSR	GSR	4|6	10	5	2	1|2|0|0|0|0|0|0|0|0	0.22	0.38	0.22	0.38	0.22	3.33	0.78
WWC1	LRPPRC	LRPPRC	1|0	1	0.5	2	1|0|2|0|0|0|68|76|0|1	0	0	0	0	0	0.01	1
WWC1	DHX15	DHX15	3|7	10	5	2	3|6|9|8|7|14|7|6|9|27	0	0	0	0	0	0.24	1
WWC1	S100A10	S100A10	0|1	1	0.5	2	0|0|0|0|0|0|0|0|0|0	0	0	0	0	0	5	1
WWC1	PLIN3	PLIN3	0|2	2	1	2	17|9|14|15|11|13|0|0|8|2	0	0	0	0	0	0.06	1
WWC1	ZYX	ZYX	0|2	2	1	2	4|2|6|4|13|16|0|0|13|2	0	0	0	0	0	0.07	1
WWC1	SMAP1	SMAP1	0|4	4	2	2	0|1|1|2|8|2|0|0|1|0	0	0	0	0	0	0.4	1
WWC1	DVL3	DVL3	1|0	1	0.5	2	0|0|12|15|8|7|0|0|53|4	0	0	0	0	0	0.01	1
WWC1	WWC1	WWC1	0|0	0	0	2	0|0|0|0|0|0|0|0|0|0	0	0	0	0	0	0	1
WWC1	LYZ	LYZ	3|3	6	3	2	0|0|0|0|0|0|0|0|0|0	0.94	0.94	0.94	0.94	0.94	30	0.06
WWC1	DSC1	DSC1	4|0	4	2	2	0|0|0|0|0|0|0|0|0|0	0.49	0.99	0.49	0.99	0.49	20	0.51
WWC1	HSP90AB1	HSP90AB1	7|10	17	8.5	2	15|11|29|26|29|28|22|25|30|13	0	0	0	0	0	0.29	1
WWC1	FLII	FLII	1|0	1	0.5	2	0|0|0|0|0|0|0|0|0|0	0	0	0	0	0	5	1
WWC1	PTBP1	PTBP1	9|10	19	9.5	2	4|3|12|9|6|5|10|14|4|4	0	0	0	0	0	0.73	1
WWC1	SCAMP4	SCAMP4	1|0	1	0.5	2	0|0|0|0|0|0|0|1|0|0	0	0	0	0	0	1	1
WWC1	DDX3X	DDX3X	3|0	3	1.5	2	9|0|17|16|26|38|12|6|13|21	0	0	0	0	0	0.05	1
WWC1	PCM1	PCM1	1|0	1	0.5	2	5|9|12|12|4|13|0|0|10|2	0	0	0	0	0	0.04	1
WWC1	P4HB	P4HB	1|0	1	0.5	2	1|0|0|0|0|0|1|3|0|0	0	0	0	0	0	0.25	1
WWC1	HK1	HK1	0|2	2	1	2	0|0|0|0|0|1|0|0|0|0	0.05	0.1	0.05	0.1	0.05	2	0.95
WWC1	CSTB	CSTB	0|1	1	0.5	2	0|0|0|0|0|0|0|0|0|0	0	0	0	0	0	5	1
WWC1	SERPINB1	SERPINB1	4|16	20	10	2	2|4|0|0|0|0|0|0|0|0	0.5	1	0.5	1	0.5	3.33	0.5
WWC1	SERPINB6	SERPINB6	7|11	18	9	2	0|5|0|0|0|0|0|0|0|0	0.19	0.31	0.19	0.31	0.19	3.6	0.81
WWC1	USP5	USP5	1|2	3	1.5	2	0|0|0|0|0|0|0|0|0|0	0.47	0.7	0.47	0.7	0.47	15	0.53
WWC1	KRT2	KRT2	81|29	110	55	2	84|22|6|15|1|2|92|120|8|28	0	0	0	0	0	0.52	1
WWC1	EEF1G	EEF1G	2|2	4	2	2	0|0|3|0|13|4|5|3|1|19	0	0	0	0	0	0.12	1
WWC1	ACSL1	ACSL1	1|0	1	0.5	2	0|0|0|0|0|0|0|0|0|0	0	0	0	0	0	5	1
WWC1	C1orf35	C1orf35	0|3	3	1.5	2	1|0|0|0|0|0|0|0|0|0	0.15	0.3	0.15	0.3	0.15	3	0.85
WWC1	DDX5	DDX5	4|2	6	3	2	0|3|13|12|10|12|8|7|12|12	0	0	0	0	0	0.24	1
WWC1	DDX6	DDX6	1|0	1	0.5	2	1|0|1|0|9|4|0|0|1|0	0	0	0	0	0	0.08	1
WWC1	GRB2	GRB2	0|1	1	0.5	2	0|0|0|0|0|0|0|0|0|0	0	0	0	0	0	5	1
WWC1	ACSL3	ACSL3	1|0	1	0.5	2	0|0|1|1|5|3|2|2|0|0	0	0	0	0	0	0.12	1
WWC1	RPS3	RPS3	23|13	36	18	2	10|7|6|5|33|39|8|6|5|21	0	0	0	0	0	0.5	1
WWC1	EIF4G1	EIF4G1	0|2	2	1	2	30|28|46|43|46|48|0|0|51|25	0	0	0	0	0	0.02	1
WWC1	STMN1	STMN1	2|0	2	1	2	14|6|1|3|16|18|0|0|10|0	0	0	0	0	0	0.06	1
WWC1	RPL8	RPL8	2|3	5	2.5	2	6|3|0|1|8|5|0|0|1|8	0	0	0	0	0	0.31	1
WWC1	RPL9	RPL9	3|2	5	2.5	2	3|3|8|6|7|5|5|5|2|9	0	0	0	0	0	0.29	1
WWC1	RPL6	RPL6	8|7	15	7.5	2	12|8|20|13|19|15|5|7|14|15	0	0	0	0	0	0.38	1
WWC1	RPL7	RPL7	4|3	7	3.5	2	4|5|0|1|9|10|0|0|0|2	0	0	0	0	0	0.37	1
WWC1	RPL4	RPL4	12|12	24	12	2	4|8|3|3|6|8|1|1|2|12	0	0	0	0	0	1.2	1
WWC1	RPL5	RPL5	4|0	4	2	2	3|0|8|4|9|12|3|3|8|2	0	0	0	0	0	0.19	1
WWC1	PCMT1	PCMT1	1|4	5	2.5	2	0|3|1|0|0|1|0|2|1|0	0	0	0	0	0	1	1
WWC1	RPL3	RPL3	8|5	13	6.5	2	6|5|4|3|17|18|2|3|5|8	0	0	0	0	0	0.37	1
WWC1	RNH1	RNH1	0|2	2	1	2	0|0|0|0|0|0|0|0|0|0	0.35	0.7	0.35	0.7	0.35	10	0.65
WWC1	CLTC	CLTC	2|1	3	1.5	2	2|0|2|4|0|1|12|9|2|0	0	0	0	0	0	0.14	1
WWC1	RPL36AL	RPL36AL	2|0	2	1	2	0|1|1|0|2|1|0|0|0|1	0	0	0	0	0	0.67	1
WWC1	RAC2	RAC2	2|2	4	2	2	0|0|0|0|0|0|0|0|0|0	0.7	0.7	0.7	0.7	0.7	20	0.3
WWC1	LOC100996852	LOC100996852	2|0	2	1	2	1|0|0|0|0|0|0|0|0|0	0.05	0.1	0.05	0.1	0.05	2	0.95
WWC1	FLG	FLG	4|0	4	2	2	0|0|0|0|0|0|0|0|0|0	0.49	0.99	0.49	0.99	0.49	20	0.51
WWC1	UBAP2	UBAP2	0|1	1	0.5	2	3|4|10|9|11|7|0|0|14|9	0	0	0	0	0	0.04	1
WWC1	TRAP1	TRAP1	1|0	1	0.5	2	0|0|1|1|23|19|9|8|2|9	0	0	0	0	0	0.02	1
WWC1	LANCL2	LANCL2	2|1	3	1.5	2	1|1|0|0|0|0|2|2|0|0	0	0	0	0	0	0.75	1
WWC1	PCBP2	PCBP2	0|1	1	0.5	2	2|0|10|12|30|26|4|4|8|8	0	0	0	0	0	0.02	1
WWC1	SRP14	SRP14	1|1	2	1	2	0|1|2|1|0|0|1|1|1|2	0	0	0	0	0	0.5	1
WWC1	SRP19	SRP19	0|1	1	0.5	2	0|1|0|0|0|0|1|0|0|0	0	0	0	0	0	0.5	1
WWC1	RAB7A	RAB7A	1|0	1	0.5	2	0|0|4|2|0|2|7|5|2|7	0	0	0	0	0	0.07	1
WWC1	RCN1	RCN1	1|0	1	0.5	2	0|0|0|0|0|0|0|0|0|0	0	0	0	0	0	5	1
WWC1	ADI1	ADI1	1|0	1	0.5	2	0|0|0|0|0|0|0|0|0|0	0	0	0	0	0	5	1
WWC1	HIST1H2BD	HIST1H2BD	10|0	10	5	2	5|0|15|15|21|33|9|6|20|39	0	0	0	0	0	0.14	1
WWC1	DSTN	DSTN	0|1	1	0.5	2	0|0|0|0|1|0|0|0|0|0	0	0	0	0	0	1	1
WWC1	PLEC	PLEC	90|78	168	84	2	149|127|7|3|0|0|17|22|4|19	0	0	0	0	0	0.61	1
WWC1	HIST1H2BB	HIST1H2BB	2|0	2	1	2	0|0|14|14|23|33|8|7|19|35	0	0	0	0	0	0.03	1
WWC1	ITPR3	ITPR3	0|2	2	1	2	1|1|0|0|0|0|0|0|0|0	0.01	0.02	0.01	0.02	0.01	1	0.99
WWC1	STT3A	STT3A	2|1	3	1.5	2	0|0|2|1|0|1|1|1|1|0	0	0	0	0	0	1	1
WWC1	ABCE1	ABCE1	0|1	1	0.5	2	2|2|1|0|6|7|0|0|0|0	0	0	0	0	0	0.08	1
WWC1	G6PD	G6PD	3|6	9	4.5	2	10|3|0|2|0|0|0|1|0|0	0	0	0	0	0	0.69	1
WWC1	NUP153	NUP153	3|0	3	1.5	2	11|9|39|39|21|28|5|3|43|52	0	0	0	0	0	0.03	1
WWC1	NUP155	NUP155	1|1	2	1	2	0|0|0|1|3|3|2|4|0|4	0	0	0	0	0	0.25	1
WWC1	AASDHPPT	AASDHPPT	0|1	1	0.5	2	0|0|0|0|0|0|0|0|0|0	0	0	0	0	0	5	1
WWC1	ACACB	ACACB	10|8	18	9	2	5|4|27|25|5|4|70|88|28|18	0	0	0	0	0	0.11	1
WWC1	FAM120A	FAM120A	2|2	4	2	2	2|3|1|0|0|0|0|0|2|0	0	0	0	0	0	0.8	1
WWC1	RPL35A	RPL35A	2|0	2	1	2	0|0|1|0|1|3|1|1|0|6	0	0	0	0	0	0.22	1
WWC1	HNRNPH1	HNRNPH1	2|5	7	3.5	2	1|3|4|3|9|7|7|11|4|6	0	0	0	0	0	0.35	1
WWC1	RAB8A	RAB8A	2|0	2	1	2	1|0|5|2|1|1|5|3|4|6	0	0	0	0	0	0.18	1
WWC1	RPL13A	RPL13A	4|4	8	4	2	0|3|2|2|5|5|1|0|1|5	0	0	0	0	0	0.8	1
WWC1	POLDIP3	POLDIP3	0|1	1	0.5	2	0|0|2|0|6|8|0|0|1|2	0	0	0	0	0	0.07	1
WWC1	HNRNPU	HNRNPU	9|9	18	9	2	7|5|20|20|29|33|8|9|21|37	0	0	0	0	0	0.26	1
WWC1	TECR	TECR	0|2	2	1	2	0|0|1|4|2|2|0|1|1|2	0	0	0	0	0	0.33	1
WWC1	HLA-C	HLA;HLA-C	3|3	6	3	2	0|1|0|0|0|0|2|3|0|0	0	0	0	0	0	1.2	1
WWC1	HNRNPK	HNRNPK	6|8	14	7	2	6|8|29|31|34|30|13|15|32|26	0	0	0	0	0	0.21	1
WWC1	HNRNPL	HNRNPL	0|2	2	1	2	0|0|21|18|13|16|16|14|16|19	0	0	0	0	0	0.05	1
WWC1	HNRNPM	HNRNPM	3|5	8	4	2	5|2|14|9|31|13|13|19|7|19	0	0	0	0	0	0.16	1
WWC1	HLA-B	HLA;HLA-B	0|2	2	1	2	0|0|0|0|0|0|2|3|0|0	0	0	0	0	0	0.4	1
WWC1	ALDH18A1	ALDH18A1	1|3	4	2	2	2|1|0|0|21|13|19|19|0|19	0	0	0	0	0	0.1	1
WWC1	HNRNPD	HNRNPD	2|1	3	1.5	2	1|1|7|5|4|5|10|8|5|3	0	0	0	0	0	0.17	1
WWC1	HLA-A	HLA;HLA-A	1|5	6	3	2	6|5|0|0|0|0|2|3|0|0	0	0	0	0	0	0.55	1
WWC1	HNRNPF	HNRNPF	6|9	15	7.5	2	5|4|8|5|10|8|12|14|6|9	0	0	0	0	0	0.58	1
WWC1	SLC7A5	SLC7A5	1|1	2	1	2	0|2|6|11|0|1|4|5|8|5	0	0	0	0	0	0.11	1
WWC1	SREK1IP1	SREK1IP1	1|0	1	0.5	2	0|0|0|0|0|0|0|0|0|0	0	0	0	0	0	5	1
WWC1	PHYHD1	PHYHD1	0|2	2	1	2	0|0|0|0|0|0|0|0|0|0	0.35	0.7	0.35	0.7	0.35	10	0.65
WWC1	ARL6IP4	ARL6IP4	2|1	3	1.5	2	0|1|1|1|0|0|0|0|0|0	0.01	0.02	0.01	0.02	0.01	1.5	0.99
WWC1	ACTN1	ACTN1	1|0	1	0.5	2	0|0|7|5|0|1|3|1|4|0	0	0	0	0	0	0.08	1
WWC1	HIST1H1C	HIST1H1C	6|4	10	5	2	5|4|10|5|22|25|13|9|5|21	0	0	0	0	0	0.21	1
WWC1	SERPINA1	SERPINA1	4|0	4	2	2	0|0|0|0|0|0|0|0|0|0	0.49	0.99	0.49	0.99	0.49	20	0.51
WWC1	FHL3	FHL3	0|1	1	0.5	2	0|1|0|0|0|0|0|0|0|0	0	0	0	0	0	1	1
WWC1	HSP90AA1	HSP90AA1	6|5	11	5.5	2	9|5|10|14|12|17|17|16|14|8	0	0	0	0	0	0.32	1
WWC1	PRPF38B	PRPF38B	1|5	6	3	2	1|0|0|0|0|0|0|0|0|0	0.45	0.88	0.45	0.88	0.45	6	0.55
WWC1	MKI67	MKI67	2|2	4	2	2	41|46|209|146|29|82|3|2|169|251	0	0	0	0	0	0.01	1
WWC1	RPS11	RPS11	2|4	6	3	2	3|3|2|0|3|3|0|0|0|5	0	0	0	0	0	0.75	1
WWC1	RPS17	RPS17	0|2	2	1	2	0|0|2|2|0|1|3|2|0|3	0	0	0	0	0	0.33	1
WWC1	RPS16	RPS16	7|4	11	5.5	2	3|4|3|2|8|4|3|2|1|5	0	0	0	0	0	0.85	1
WWC1	RPS14	RPS14	4|4	8	4	2	3|0|3|2|8|6|4|4|1|3	0	0	0	0	0	0.57	1
WWC1	HSPA1A	HSPA1A	0|10	10	5	2	0|10|25|27|107|158|15|20|29|41	0	0	0	0	0	0.04	1
WWC1	2017-09-09	2017-09-09	2|0	2	1	2	13|10|0|0|0|0|0|0|0|0	0	0	0	0	0	0.09	1
WWC1	TXN	TXN	7|11	18	9	2	6|4|0|1|0|1|4|4|1|1	0	0	0	0	0	1.8	1
WWC1	RAB34	RAB34	1|1	2	1	2	0|0|0|0|0|0|1|0|0|0	0	0	0	0	0	2	1
WWC1	SLC9A3R2	SLC9A3R2	0|4	4	2	2	0|0|0|0|0|0|0|0|0|0	0.49	0.99	0.49	0.99	0.49	20	0.51
WWC1	PLOD1	PLOD1	1|0	1	0.5	2	0|0|0|0|0|0|0|0|0|0	0	0	0	0	0	5	1
WWC1	LSM12	LSM12	0|1	1	0.5	2	0|0|0|0|3|2|0|1|0|3	0	0	0	0	0	0.17	1
WWC1	VPS13D	VPS13D	2|0	2	1	2	0|0|0|0|0|0|0|0|0|0	0.35	0.7	0.35	0.7	0.35	10	0.65
WWC1	EIF3F	EIF3F	0|1	1	0.5	2	1|1|1|1|3|3|1|1|0|4	0	0	0	0	0	0.14	1
WWC1	ADRM1	ADRM1	1|2	3	1.5	2	1|0|1|1|3|0|1|1|0|1	0	0	0	0	0	0.75	1
WWC1	LDHA	LDHA	4|1	5	2.5	2	0|1|4|6|0|0|5|4|5|0	0	0	0	0	0	0.45	1
WWC1	PEF1	PEF1	1|3	4	2	2	1|2|0|0|0|0|0|1|0|5	0	0	0	0	0	0.57	1
WWC1	PRPS1L1	PRPS1L1	1|0	1	0.5	2	0|0|0|0|2|1|0|0|0|0	0	0	0	0	0	0.33	1
WWC1	PDIA6	PDIA6	3|4	7	3.5	2	1|4|0|0|1|0|2|2|0|1	0	0	0	0	0	1.17	1
WWC1	PDIA4	PDIA4	2|1	3	1.5	2	0|0|0|0|0|0|0|3|0|0	0	0.01	0	0.01	0	1	1
WWC1	PDIA3	PDIA3	4|5	9	4.5	2	0|0|0|0|0|0|8|9|0|0	0	0	0	0	0	0.53	1
WWC1	MAP7D3	MAP7D3	1|1	2	1	2	2|4|12|7|12|4|0|0|12|3	0	0	0	0	0	0.08	1
WWC1	LUZP1	LUZP1	4|0	4	2	2	9|8|27|21|7|6|0|0|21|16	0	0	0	0	0	0.08	1
WWC1	CFL1	CFL1	9|5	14	7	2	8|7|4|4|2|5|4|4|0|5	0	0	0	0	0	0.93	1
WWC1	NPM1	NPM1	8|5	13	6.5	2	12|11|146|148|44|123|6|6|94|154	0	0	0	0	0	0.04	1
WWC1	RCC2	RCC2	7|5	12	6	2	1|5|1|1|9|6|1|1|1|2	0	0	0	0	0	0.8	1
WWC1	ACTN4	ACTN4	3|0	3	1.5	2	0|0|16|11|3|1|9|8|7|0	0	0	0	0	0	0.11	1
WWC1	RPL37	RPL37	10|0	10	5	2	0|0|0|0|0|0|0|0|0|0	0.5	1	0.5	1	0.5	50	0.5
WWC1	RPL34	RPL34	2|2	4	2	2	0|0|0|1|0|0|0|0|0|1	0.02	0.02	0.02	0.02	0.02	2	0.98
WWC1	PDCD6IP	PDCD6IP	10|9	19	9.5	2	7|7|0|0|2|4|0|1|0|0	0	0	0	0	0	1.36	1
WWC1	TXNDC12	TXNDC12	1|1	2	1	2	0|0|0|0|0|0|1|0|0|0	0	0	0	0	0	2	1
WWC1	SNRPC	SNRPC	1|2	3	1.5	2	0|0|0|1|0|0|1|0|1|0	0.01	0.02	0.01	0.02	0.01	1.5	0.99
WWC1	LYST	LYST	1|0	1	0.5	2	0|0|0|0|0|0|0|0|0|0	0	0	0	0	0	5	1
WWC1	AHNAK2	AHNAK2	0|1	1	0.5	2	64|56|31|18|0|0|0|0|19|9	0	0	0	0	0	0.01	1
WWC1	SERPINH1	SERPINH1	1|8	9	4.5	2	3|3|17|9|5|6|10|10|8|13	0	0	0	0	0	0.3	1
Bait	Prey	PreyGene	Spec	SpecSum	AvgSpec	NumReplicates	ctrlCounts	AvgP	MaxP	TopoAvgP	TopoMaxP	SaintScore	FoldChange	BFDR	boosted_by
WWC1_mut2	ZCCHC17	ZCCHC17	2|0	2	1	2	0|0|0|0|0|0|0|0|0|0	0.34	0.67	0.34	0.67	0.34	10	0.66
WWC1_mut2	HSPA5	HSPA5	16|21	37	18.5	2	37|25|16|18|42|20|18|19|13|28	0	0	0	0	0	0.47	1
WWC1_mut2	HIST1H4J	HIST1H4J	6|0	6	3	2	6|0|10|8|14|13|7|9|14|16	0	0	0	0	0	0.2	1
WWC1_mut2	HSPA9	HSPA9	10|15	25	12.5	2	7|8|7|10|12|18|72|126|5|25	0	0	0	0	0	0.13	1
WWC1_mut2	HSPA8	HSPA8	29|25	54	27	2	34|37|56|57|72|94|40|45|64|81	0	0	0	0	0	0.31	1
WWC1_mut2	SRSF11	SRSF11	10|8	18	9	2	7|4|3|3|4|5|0|0|1|4	0	0	0	0	0	1.5	1
WWC1_mut2	DLG5	DLG5	1|0	1	0.5	2	2|2|9|4|0|0|0|0|2|8	0	0	0	0	0	0.06	1
WWC1_mut2	CRKL	CRKL	9|7	16	8	2	7|10|1|6|26|21|0|0|2|0	0	0	0	0	0	0.34	1
WWC1_mut2	VDAC1	VDAC1	0|1	1	0.5	2	0|0|4|3|1|3|7|7|5|2	0	0	0	0	0	0.07	1
WWC1_mut2	DHX9	DHX9	4|4	8	4	2	5|4|36|32|35|36|15|17|22|30	0	0	0	0	0	0.11	1
WWC1_mut2	CAMK2D	CAMK2D	1|0	1	0.5	2	1|0|0|0|0|0|0|0|0|0	0	0	0	0	0	1	1
WWC1_mut2	PCBP1	PCBP1	2|4	6	3	2	1|5|8|13|17|15|4|4|7|7	0	0	0	0	0	0.19	1
WWC1_mut2	PPP2R2A	PPP2R2A	5|5	10	5	2	2|2|0|1|4|4|2|3|0|8	0	0	0	0	0	0.83	1
WWC1_mut2	MYL12B	MYL12B	1|0	1	0.5	2	0|0|0|0|0|0|0|0|0|0	0	0	0	0	0	5	1
WWC1_mut2	AKAP2	AKAP2	3|0	3	1.5	2	20|17|7|8|2|2|0|0|4|3	0	0	0	0	0	0.08	1
WWC1_mut2	TUBB4B	TUBB4B	4|9	13	6.5	2	0|4|19|23|68|45|17|23|22|34	0	0	0	0	0	0.12	1
WWC1_mut2	PTER	PTER	0|1	1	0.5	2	0|0|0|0|0|0|0|0|0|0	0	0	0	0	0	5	1
WWC1_mut2	DDX46	DDX46	2|2	4	2	2	13|12|43|49|30|58|0|0|57|37	0	0	0	0	0	0.03	1
WWC1_mut2	CSRP2	CSRP2	3|4	7	3.5	2	0|1|0|0|2|3|1|1|0|6	0	0	0	0	0	0.78	1
WWC1_mut2	YBX3	YBX3	0|1	1	0.5	2	0|0|0|0|2|2|0|0|0|0	0	0	0	0	0	0.25	1
WWC1_mut2	CAPZB	CAPZB	17|15	32	16	2	9|13|0|1|15|17|1|1|0|5	0	0	0	0	0	1	1
WWC1_mut2	HSD17B10	HSD17B10	1|0	1	0.5	2	0|0|1|1|2|0|22|23|0|2	0	0	0	0	0	0.02	1
WWC1_mut2	ACTA1	ACTA1	5|4	9	4.5	2	0|3|17|15|31|25|24|22|18|36	0	0	0	0	0	0.13	1
WWC1_mut2	ELAVL1	ELAVL1	1|0	1	0.5	2	0|0|1|0|6|3|4|5|1|2	0	0	0	0	0	0.09	1
WWC1_mut2	RPS17L	RPS17L	2|0	2	1	2	2|0|0|0|0|0|0|0|0|0	0.01	0.02	0.01	0.02	0.01	1	0.99
WWC1_mut2	HSP90B1	HSP90B1	6|7	13	6.5	2	1|1|2|2|1|3|12|11|2|1	0	0	0	0	0	0.57	1
WWC1_mut2	SFXN1	SFXN1	0|1	1	0.5	2	2|0|0|0|8|10|0|0|0|2	0	0	0	0	0	0.06	1
WWC1_mut2	LMO7	LMO7	1|0	1	0.5	2	3|3|18|16|0|0|0|0|14|7	0	0	0	0	0	0.03	1
WWC1_mut2	CCT8	CCT8	2|1	3	1.5	2	33|23|38|50|206|200|0|0|67|29	0	0	0	0	0	0.01	1
WWC1_mut2	RPL7A	RPL7A	1|4	5	2.5	2	1|2|1|1|14|10|2|1|2|6	0	0	0	0	0	0.21	1
WWC1_mut2	CCT3	CCT3	2|0	2	1	2	0|0|0|0|21|10|0|0|0|4	0	0	0	0	0	0.06	1
WWC1_mut2	CCT7	CCT7	1|0	1	0.5	2	0|0|0|2|14|5|2|1|1|2	0	0	0	0	0	0.05	1
WWC1_mut2	CCT4	CCT4	1|0	1	0.5	2	0|0|2|2|13|15|2|4|0|4	0	0	0	0	0	0.04	1
WWC1_mut2	CCT5	CCT5	5|7	12	6	2	2|3|2|1|26|12|4|5|0|8	0	0	0	0	0	0.32	1
WWC1_mut2	TMEM263	TMEM263	3|1	4	2	2	2|1|0|0|0|0|0|0|0|0	0.01	0.01	0.01	0.01	0.01	1.33	0.99
WWC1_mut2	CPPED1	CPPED1	0|1	1	0.5	2	0|0|0|0|0|0|0|0|0|0	0	0	0	0	0	5	1
WWC1_mut2	DSP	DSP	52|27	79	39.5	2	26|16|1|0|2|0|4|5|0|3	0	0	0	0	0	1.88	1
WWC1_mut2	HIST2H3A	HIST2H3A	0|12	12	6	2	0|5|4|4|4|5|4|4|3|9	0	0	0	0	0	0.86	1
WWC1_mut2	GART	GART	0|2	2	1	2	0|0|0|1|16|11|0|1|0|1	0	0	0	0	0	0.07	1
WWC1_mut2	MCCC2	MCCC2	2|7	9	4.5	2	0|1|0|0|70|58|0|0|0|74	0	0	0	0	0	0.06	1
WWC1_mut2	MCCC1	MCCC1	239|200	439	219.5	2	182|140|64|56|44|42|102|123|53|54	0	0	0	0	0	1.36	1
WWC1_mut2	SLC39A7	SLC39A7	1|2	3	1.5	2	1|0|1|1|0|0|0|0|1|0	0.01	0.02	0.01	0.02	0.01	1.5	0.99
WWC1_mut2	HLCS	HLCS	2|2	4	2	2	0|3|1|0|11|2|0|0|0|0	0	0	0	0	0	0.29	1
WWC1_mut2	SBSN	SBSN	2|0	2	1	2	0|0|0|0|0|0|0|0|0|0	0.34	0.67	0.34	0.67	0.34	10	0.66
WWC1_mut2	TOP1	TOP1	4|2	6	3	2	0|2|4|3|4|2|0|0|1|2	0	0	0	0	0	0.75	1
WWC1_mut2	KRT16	KRT16	11|6	17	8.5	2	6|0|3|5|0|0|19|22|3|3	0	0	0	0	0	0.41	1
WWC1_mut2	KRT14	KRT14	9|8	17	8.5	2	12|0|4|6|0|0|30|32|4|7	0	0	0	0	0	0.27	1
WWC1_mut2	FLOT1	FLOT1	3|1	4	2	2	1|0|0|0|0|0|0|0|0|0	0.15	0.27	0.15	0.27	0.15	4	0.85
WWC1_mut2	KRT10	KRT10	89|57	146	73	2	133|28|16|25|2|3|77|90|16|19	0	0	0	0	0	0.65	1
WWC1_mut2	FLNA	FLNA	60|29	89	44.5	2	403|288|1871|1819|425|440|18|18|1127|560	0	0	0	0	0	0.02	1
WWC1_mut2	FLNB	FLNB	21|17	38	19	2	77|55|262|259|43|31|1|3|95|74	0	0	0	0	0	0.07	1
WWC1_mut2	FLNC	FLNC	3|0	3	1.5	2	8|7|91|131|26|16|1|2|53|20	0	0	0	0	0	0.01	1
WWC1_mut2	EIF4A1	EIF4A1	10|10	20	10	2	7|9|5|5|34|26|6|11|3|12	0	0	0	0	0	0.33	1
WWC1_mut2	DCD	DCD	1|2	3	1.5	2	1|0|0|0|0|0|2|2|0|0	0	0	0	0	0	0.75	1
WWC1_mut2	KRT19	KRT19	0|3	3	1.5	2	7|6|4|6|3|4|7|7|4|1	0	0	0	0	0	0.21	1
WWC1_mut2	KRT18	KRT18	0|2	2	1	2	22|19|34|31|2|2|7|9|38|24	0	0	0	0	0	0.03	1
WWC1_mut2	CAPNS1	CAPNS1	0|1	1	0.5	2	0|0|0|0|0|0|0|0|0|0	0	0	0	0	0	5	1
WWC1_mut2	GIGYF2	GIGYF2	0|2	2	1	2	26|22|74|47|22|14|0|0|36|31	0	0	0	0	0	0.02	1
WWC1_mut2	VAPA	VAPA	0|1	1	0.5	2	1|2|1|2|8|4|2|0|2|8	0	0	0	0	0	0.06	1
WWC1_mut2	PRKCSH	PRKCSH	0|1	1	0.5	2	0|0|0|0|0|0|1|1|0|0	0	0	0	0	0	0.5	1
WWC1_mut2	PLP2	PLP2	0|1	1	0.5	2	0|0|0|0|0|0|0|0|0|0	0	0	0	0	0	5	1
WWC1_mut2	RHOA	RHOA	0|3	3	1.5	2	2|2|1|0|0|0|2|2|1|0	0	0	0	0	0	0.75	1
WWC1_mut2	BRIX1	BRIX1	2|1	3	1.5	2	0|0|2|2|4|2|2|3|1|9	0	0	0	0	0	0.23	1
WWC1_mut2	ARF1	ARF1	2|1	3	1.5	2	1|2|7|3|20|6|5|5|2|8	0	0	0	0	0	0.11	1
WWC1_mut2	ARF4	ARF4	1|1	2	1	2	0|0|5|3|4|1|4|4|0|2	0	0	0	0	0	0.22	1
WWC1_mut2	PSMD4	PSMD4	1|0	1	0.5	2	0|0|1|0|4|3|0|0|1|0	0	0	0	0	0	0.14	1
WWC1_mut2	S100A4	S100A4	4|3	7	3.5	2	2|3|0|0|0|0|0|0|0|0	0	0	0	0	0	1.4	1
WWC1_mut2	S100A6	S100A6	4|3	7	3.5	2	4|16|1|1|0|0|0|0|3|1	0	0	0	0	0	0.35	1
WWC1_mut2	LAMA2	LAMA2	2|0	2	1	2	0|0|0|0|0|0|0|0|0|0	0.34	0.67	0.34	0.67	0.34	10	0.66
WWC1_mut2	SPATS2L	SPATS2L	1|2	3	1.5	2	1|0|0|0|0|0|0|0|0|0	0.06	0.09	0.06	0.09	0.06	3	0.94
WWC1_mut2	CPOX	CPOX	4|2	6	3	2	0|1|0|0|0|0|0|0|0|0	0.35	0.61	0.35	0.61	0.35	6	0.65
WWC1_mut2	TNKS1BP1	TNKS1BP1	1|0	1	0.5	2	7|4|10|7|0|0|0|0|3|2	0	0	0	0	0	0.06	1
WWC1_mut2	SREK1	SREK1	5|5	10	5	2	0|4|0|0|0|0|0|0|0|0	0.04	0.04	0.04	0.04	0.04	2.5	0.96
WWC1_mut2	CEP170	CEP170	1|0	1	0.5	2	19|17|16|18|36|32|0|0|15|2	0	0	0	0	0	0.01	1
WWC1_mut2	AK2	AK2	0|2	2	1	2	0|0|0|0|0|0|0|0|0|0	0.34	0.67	0.34	0.67	0.34	10	0.66
WWC1_mut2	AK1	AK1	0|1	1	0.5	2	1|1|0|0|0|0|0|0|0|0	0	0	0	0	0	0.5	1
WWC1_mut2	ERO1A	ERO1A	1|1	2	1	2	0|0|0|0|0|0|1|1|0|0	0	0	0	0	0	1	1
WWC1_mut2	HEXIM1	HEXIM1	0|1	1	0.5	2	0|0|0|0|0|1|0|0|0|1	0	0	0	0	0	0.5	1
WWC1_mut2	ATP1A1	ATP1A1	1|4	5	2.5	2	1|0|0|0|1|0|8|8|0|0	0	0	0	0	0	0.31	1
WWC1_mut2	KIF4A	KIF4A	1|0	1	0.5	2	1|2|13|5|2|4|0|0|5|5	0	0	0	0	0	0.06	1
WWC1_mut2	CTTN	CTTN	10|7	17	8.5	2	44|40|44|41|79|80|1|0|66|56	0	0	0	0	0	0.11	1
WWC1_mut2	PSMD9	PSMD9	0|1	1	0.5	2	0|0|0|0|0|0|0|0|0|0	0	0	0	0	0	5	1
WWC1_mut2	EEF1A1	EEF1A1	31|29	60	30	2	40|23|50|60|231|108|20|24|47|39	0	0	0	0	0	0.18	1
WWC1_mut2	RBMXL1	RBMXL1	0|2	2	1	2	0|0|0|0|0|1|0|2|0|1	0	0	0	0	0	0.67	1
WWC1_mut2	SRBD1	SRBD1	1|0	1	0.5	2	0|0|0|0|0|0|0|0|0|0	0	0	0	0	0	5	1
WWC1_mut2	AHSG	AHSG	2|4	6	3	2	2|1|0|0|0|0|0|0|0|0	0.02	0.05	0.02	0.05	0.02	2	0.98
WWC1_mut2	HIST2H4B	HIST2H4B	0|8	8	4	2	0|4|10|8|14|13|7|9|14|16	0	0	0	0	0	0.27	1
WWC1_mut2	MYOF	MYOF	1|0	1	0.5	2	5|0|17|9|0|0|2|0|6|0	0	0	0	0	0	0.04	1
WWC1_mut2	CAD	CAD	0|2	2	1	2	2|1|0|0|0|0|1|3|0|0	0	0	0	0	0	0.4	1
WWC1_mut2	DDX17	DDX17	3|1	4	2	2	3|0|3|3|5|8|2|5|5|4	0	0	0	0	0	0.31	1
WWC1_mut2	HMGCL	HMGCL	2|1	3	1.5	2	0|0|0|0|0|0|0|0|0|0	0.44	0.67	0.44	0.67	0.44	15	0.56
WWC1_mut2	KPNB1	KPNB1	0|1	1	0.5	2	2|2|0|1|16|9|7|8|0|7	0	0	0	0	0	0.04	1
WWC1_mut2	SEC61B	SEC61B	1|0	1	0.5	2	0|1|1|2|0|0|4|2|4|1	0	0	0	0	0	0.12	1
WWC1_mut2	CALR	CALR	2|3	5	2.5	2	0|0|0|0|0|0|0|0|0|0	0.8	0.93	0.8	0.93	0.8	25	0.2
WWC1_mut2	CALU	CALU	0|2	2	1	2	0|0|0|0|0|0|0|0|0|0	0.34	0.67	0.34	0.67	0.34	10	0.66
WWC1_mut2	FN3KRP	FN3KRP	3|5	8	4	2	2|2|0|0|0|0|0|0|0|0	0.02	0.03	0.02	0.03	0.02	2	0.98
WWC1_mut2	NCL	NCL	0|5	5	2.5	2	9|3|42|43|14|18|2|3|49|48	0	0	0	0	0	0.05	1
WWC1_mut2	EEF2	EEF2	11|11	22	11	2	6|7|17|26|31|19|12|16|18|15	0	0	0	0	0	0.39	1
WWC1_mut2	ACOT9	ACOT9	3|0	3	1.5	2	2|0|0|0|0|1|8|9|0|0	0	0	0	0	0	0.18	1
WWC1_mut2	MIF	MIF	1|0	1	0.5	2	0|0|0|0|0|0|2|3|0|0	0	0	0	0	0	0.2	1
WWC1_mut2	FAU	FAU	0|3	3	1.5	2	0|0|0|0|0|0|0|0|0|0	0.46	0.93	0.46	0.93	0.46	15	0.54
WWC1_mut2	EIF3H	EIF3H	0|1	1	0.5	2	2|0|0|0|2|1|0|0|0|2	0	0	0	0	0	0.25	1
WWC1_mut2	DDX39B	DDX39B	4|1	5	2.5	2	2|2|9|8|9|11|5|6|6|11	0	0	0	0	0	0.23	1
WWC1_mut2	RAN	RAN	4|6	10	5	2	4|6|10|12|27|29|11|11|9|13	0	0	0	0	0	0.18	1
WWC1_mut2	GNG12	GNG12	0|1	1	0.5	2	0|0|0|0|0|0|0|0|0|0	0	0	0	0	0	5	1
WWC1_mut2	RARS	RARS	4|0	4	2	2	8|7|19|26|11|12|0|1|21|8	0	0	0	0	0	0.09	1
WWC1_mut2	SNU13	SNU13	1|1	2	1	2	0|0|0|0|0|1|0|0|0|2	0	0	0	0	0	0.67	1
WWC1_mut2	SEC24C	SEC24C	2|0	2	1	2	1|0|0|0|0|0|1|2|0|0	0	0	0	0	0	0.67	1
WWC1_mut2	TIMM50	TIMM50	2|0	2	1	2	1|0|1|0|5|6|3|2|0|4	0	0	0	0	0	0.18	1
WWC1_mut2	MTCH2	MTCH2	3|1	4	2	2	1|0|2|0|0|0|1|1|0|4	0	0	0	0	0	0.67	1
WWC1_mut2	PTGES3	PTGES3	2|1	3	1.5	2	0|0|0|0|0|0|0|0|0|0	0.44	0.67	0.44	0.67	0.44	15	0.56
WWC1_mut2	SLC2A1	SLC2A1	1|2	3	1.5	2	0|0|2|1|1|0|2|1|1|0	0	0	0	0	0	0.75	1
WWC1_mut2	VIM	VIM	20|27	47	23.5	2	60|42|93|113|56|110|44|52|116|208	0	0	0	0	0	0.15	1
WWC1_mut2	ATP5O	ATP5O	0|1	1	0.5	2	0|0|0|0|0|0|2|3|0|0	0	0	0	0	0	0.2	1
WWC1_mut2	ACTB	ACTB	45|35	80	40	2	45|29|29|28|39|39|48|47|29|62	0	0	0	0	0	0.73	1
WWC1_mut2	UQCRC2	UQCRC2	1|2	3	1.5	2	2|0|0|1|8|4|2|2|0|1	0	0	0	0	0	0.25	1
WWC1_mut2	KIF5B	KIF5B	2|2	4	2	2	8|5|15|15|16|17|0|0|9|7	0	0	0	0	0	0.12	1
WWC1_mut2	UQCRC1	UQCRC1	6|7	13	6.5	2	2|2|0|0|0|1|3|3|0|3	0.01	0.02	0.01	0.02	0.01	2.17	0.99
WWC1_mut2	RPL37A	RPL37A	2|2	4	2	2	0|1|1|0|2|0|1|1|0|0	0	0	0	0	0	1.33	1
WWC1_mut2	OXSR1	OXSR1	1|1	2	1	2	0|2|0|0|0|0|0|0|0|0	0	0	0	0	0	1	1
WWC1_mut2	RPL27A	RPL27A	3|2	5	2.5	2	0|0|0|0|2|2|2|2|0|3	0	0	0	0	0	1	1
WWC1_mut2	HCCS	HCCS	2|0	2	1	2	0|0|0|0|0|0|3|2|0|0	0	0	0	0	0	0.4	1
WWC1_mut2	HRNR	HRNR	32|17	49	24.5	2	22|4|0|0|0|0|12|10|0|9	0	0	0	0	0	1.44	1
WWC1_mut2	U2AF1	U2AF1	1|1	2	1	2	1|1|2|1|4|2|4|2|1|0	0	0	0	0	0	0.25	1
WWC1_mut2	KHSRP	KHSRP	5|4	9	4.5	2	2|3|10|7|13|19|9|7|9|3	0	0	0	0	0	0.28	1
WWC1_mut2	TNS3	TNS3	0|2	2	1	2	1|3|2|2|0|0|0|0|1|0	0	0	0	0	0	0.4	1
WWC1_mut2	RRBP1	RRBP1	5|6	11	5.5	2	21|24|1|1|0|0|1|0|3|2	0	0	0	0	0	0.24	1
WWC1_mut2	PKM	PKM	34|24	58	29	2	38|23|23|25|29|31|11|9|19|24	0	0	0	0	0	0.84	1
WWC1_mut2	ZNF185	ZNF185	2|3	5	2.5	2	7|8|0|0|0|0|0|0|0|0	0	0	0	0	0	0.33	1
WWC1_mut2	RNPS1	RNPS1	0|1	1	0.5	2	0|1|3|2|7|11|0|0|3|10	0	0	0	0	0	0.05	1
WWC1_mut2	BUB3	BUB3	1|1	2	1	2	0|0|3|2|6|4|4|6|2|2	0	0	0	0	0	0.17	1
WWC1_mut2	ARGLU1	ARGLU1	27|31	58	29	2	21|21|1|0|0|0|0|0|0|0	0	0	0	0	0	1.38	1
WWC1_mut2	PHLDB2	PHLDB2	1|0	1	0.5	2	0|0|0|0|0|0|0|0|0|0	0	0	0	0	0	5	1
WWC1_mut2	MTHFD1	MTHFD1	7|6	13	6.5	2	2|0|0|0|11|7|0|0|0|0	0	0	0	0	0	0.72	1
WWC1_mut2	TUBB	TUBB	12|9	21	10.5	2	23|6|21|24|89|68|22|27|28|39	0	0	0	0	0	0.13	1
WWC1_mut2	PFN2	PFN2	1|0	1	0.5	2	0|0|1|0|1|2|1|0|0|1	0	0	0	0	0	0.33	1
WWC1_mut2	PROSC	PROSC	2|1	3	1.5	2	0|1|0|0|0|0|0|0|0|0	0.06	0.09	0.06	0.09	0.06	3	0.94
WWC1_mut2	COX17	COX17	2|1	3	1.5	2	0|1|0|0|0|1|2|2|0|1	0	0	0	0	0	0.75	1
WWC1_mut2	HDAC1	HDAC1	0|1	1	0.5	2	0|0|1|2|10|9|1|2|1|15	0	0	0	0	0	0.04	1
WWC1_mut2	KRT77	KRT77	4|0	4	2	2	4|0|1|2|1|2|4|4|2|4	0	0	0	0	0	0.5	1
WWC1_mut2	RPLP0	RPLP0	1|1	2	1	2	0|2|2|1|3|2|7|8|1|4	0	0	0	0	0	0.13	1
WWC1_mut2	KRT78	KRT78	0|2	2	1	2	0|0|0|0|0|0|0|0|0|0	0.34	0.67	0.34	0.67	0.34	10	0.66
WWC1_mut2	PPA1	PPA1	1|3	4	2	2	0|0|0|0|7|5|0|2|0|0	0	0	0	0	0	0.33	1
WWC1_mut2	CBX3	CBX3	4|4	8	4	2	1|3|6|7|5|32|1|2|7|11	0	0	0	0	0	0.19	1
WWC1_mut2	SKP1	SKP1	0|1	1	0.5	2	0|1|0|0|1|1|1|1|0|1	0	0	0	0	0	0.5	1
WWC1_mut2	ATP5A1	ATP5A1	6|7	13	6.5	2	5|7|0|0|31|54|11|18|1|30	0	0	0	0	0	0.15	1
WWC1_mut2	MYH9	MYH9	20|13	33	16.5	2	116|73|24|15|0|1|9|7|13|6	0	0	0	0	0	0.17	1
WWC1_mut2	TPM3	TPM3	4|5	9	4.5	2	0|0|3|2|1|0|3|2|1|1	0	0	0	0	0	1.5	1
WWC1_mut2	RAB18	RAB18	0|1	1	0.5	2	0|0|0|0|1|0|0|1|0|1	0	0	0	0	0	0.5	1
WWC1_mut2	HNRNPAB	HNRNPAB	0|1	1	0.5	2	0|0|2|1|3|2|8|5|3|3	0	0	0	0	0	0.08	1
WWC1_mut2	FASN	FASN	11|5	16	8	2	127|99|63|59|596|324|0|0|42|135	0	0	0	0	0	0.02	1
WWC1_mut2	RAB14	RAB14	1|1	2	1	2	0|0|3|3|2|4|3|4|5|6	0	0	0	0	0	0.18	1
WWC1_mut2	RANBP2	RANBP2	5|1	6	3	2	65|53|119|104|62|83|4|4|120|163	0	0	0	0	0	0.02	1
WWC1_mut2	CLIC1	CLIC1	1|0	1	0.5	2	3|0|1|2|1|1|2|1|1|0	0	0	0	0	0	0.2	1
WWC1_mut2	RAB1A	RAB1A	2|4	6	3	2	0|3|6|3|3|6|6|5|12|9	0	0	0	0	0	0.29	1
WWC1_mut2	HNRNPA3	HNRNPA3	0|1	1	0.5	2	0|0|3|6|1|2|7|7|3|0	0	0	0	0	0	0.07	1
WWC1_mut2	HNRNPA1	HNRNPA1	2|1	3	1.5	2	2|1|10|14|21|14|12|15|16|8	0	0	0	0	0	0.08	1
WWC1_mut2	ENO1	ENO1	31|27	58	29	2	29|26|3|4|35|66|5|7|5|4	0	0	0	0	0	0.57	1
WWC1_mut2	RAB10	RAB10	2|0	2	1	2	0|0|5|4|1|3|7|6|3|4	0	0	0	0	0	0.15	1
WWC1_mut2	RPS4X	RPS4X	2|0	2	1	2	5|1|0|0|14|12|2|4|1|3	0	0	0	0	0	0.08	1
WWC1_mut2	DUT	DUT	0|1	1	0.5	2	0|0|1|2|3|2|1|2|1|1	0	0	0	0	0	0.2	1
WWC1_mut2	RACK1	RACK1	6|7	13	6.5	2	6|8|10|10|10|8|16|14|14|8	0	0	0	0	0	0.43	1
WWC1_mut2	TES	TES	1|0	1	0.5	2	2|2|1|0|6|4|0|0|0|0	0	0	0	0	0	0.1	1
WWC1_mut2	LRRFIP1	LRRFIP1	0|1	1	0.5	2	2|4|3|2|3|2|0|0|1|0	0	0	0	0	0	0.14	1
WWC1_mut2	TCP1	TCP1	9|5	14	7	2	4|3|0|0|28|24|2|4|0|12	0	0	0	0	0	0.27	1
WWC1_mut2	RPS3A	RPS3A	0|2	2	1	2	2|0|5|3|12|6|2|1|5|8	0	0	0	0	0	0.1	1
WWC1_mut2	AMOTL1	AMOTL1	1|3	4	2	2	0|0|0|0|0|0|0|0|0|0	0.57	0.93	0.57	0.93	0.57	20	0.43
WWC1_mut2	PHB2	PHB2	1|1	2	1	2	0|0|0|0|12|21|0|0|0|18	0	0	0	0	0	0.05	1
WWC1_mut2	PRDX6	PRDX6	0|3	3	1.5	2	0|1|5|9|9|7|2|2|3|2	0	0	0	0	0	0.17	1
WWC1_mut2	PRDX5	PRDX5	0|1	1	0.5	2	0|0|0|0|0|0|7|6|0|0	0	0	0	0	0	0.08	1
WWC1_mut2	PRDX4	PRDX4	6|0	6	3	2	0|0|0|2|2|2|3|1|2|6	0	0	0	0	0	0.67	1
WWC1_mut2	PRDX3	PRDX3	7|7	14	7	2	1|4|1|2|1|0|5|4|1|2	0	0	0	0	0	1.56	1
WWC1_mut2	PRDX2	PRDX2	6|6	12	6	2	2|3|3|3|5|5|2|3|3|2	0	0	0	0	0	1.2	1
WWC1_mut2	PRDX1	PRDX1	27|23	50	25	2	21|21|11|11|9|10|14|14|10|27	0	0	0	0	0	1.04	1
WWC1_mut2	PRSS1	PRSS1	3|4	7	3.5	2	3|0|0|0|0|0|0|0|0|0	0.04	0.05	0.04	0.05	0.04	2.33	0.96
WWC1_mut2	OTUB1	OTUB1	0|1	1	0.5	2	0|0|0|0|2|0|0|1|0|0	0	0	0	0	0	0.33	1
WWC1_mut2	YWHAZ	YWHAZ	1|1	2	1	2	2|0|0|3|2|1|5|6|2|1	0	0	0	0	0	0.18	1
WWC1_mut2	YWHAQ	YWHAQ	3|0	3	1.5	2	3|5|0|0|2|1|2|4|1|1	0	0	0	0	0	0.33	1
WWC1_mut2	HSPD1	HSPD1	6|11	17	8.5	2	6|2|9|5|2|2|52|65|4|32	0	0	0	0	0	0.15	1
WWC1_mut2	PFKL	PFKL	0|1	1	0.5	2	2|0|0|0|9|5|0|0|0|0	0	0	0	0	0	0.07	1
WWC1_mut2	YWHAB	YWHAB	0|1	1	0.5	2	0|0|0|2|2|2|1|2|1|0	0	0	0	0	0	0.25	1
WWC1_mut2	EPRS	EPRS	2|0	2	1	2	8|6|19|12|7|13|4|2|16|12	0	0	0	0	0	0.06	1
WWC1_mut2	CCT6A	CCT6A	4|2	6	3	2	0|0|3|3|32|12|0|2|0|11	0	0	0	0	0	0.14	1
WWC1_mut2	PRKCI	PRKCI	3|0	3	1.5	2	0|0|0|0|0|0|0|0|0|0	0.46	0.93	0.46	0.93	0.46	15	0.54
WWC1_mut2	HDLBP	HDLBP	0|1	1	0.5	2	6|7|26|21|22|26|0|1|18|11	0	0	0	0	0	0.02	1
WWC1_mut2	MAT2A	MAT2A	3|2	5	2.5	2	0|1|0|0|0|0|0|0|0|0	0.18	0.27	0.18	0.27	0.18	5	0.82
WWC1_mut2	PSME2	PSME2	0|1	1	0.5	2	0|0|0|0|0|0|0|0|0|0	0	0	0	0	0	5	1
WWC1_mut2	VCP	VCP	0|1	1	0.5	2	0|0|0|0|3|3|0|0|0|0	0	0	0	0	0	0.17	1
WWC1_mut2	OLA1	OLA1	0|1	1	0.5	2	0|1|0|0|0|1|0|0|0|0	0	0	0	0	0	0.5	1
WWC1_mut2	HIST1H3F	HIST1H3F	5|0	5	2.5	2	3|0|4|3|4|5|4|4|3|8	0	0	0	0	0	0.38	1
WWC1_mut2	DYNC1H1	DYNC1H1	3|3	6	3	2	11|9|0|0|2|3|0|0|0|1	0	0	0	0	0	0.3	1
WWC1_mut2	TUBA4A	TUBA4A	3|0	3	1.5	2	0|0|43|53|117|192|15|17|40|34	0	0	0	0	0	0.01	1
WWC1_mut2	LMNA	LMNA	23|31	54	27	2	19|12|6|6|0|0|16|15|3|13	0	0	0	0	0	1.54	1
WWC1_mut2	ABCF1	ABCF1	0|2	2	1	2	0|2|10|6|5|5|0|0|8|2	0	0	0	0	0	0.11	1
WWC1_mut2	GSTP1	GSTP1	1|1	2	1	2	0|1|0|1|0|0|7|6|0|0	0	0	0	0	0	0.15	1
WWC1_mut2	CUL4B	CUL4B	0|1	1	0.5	2	2|1|4|5|4|2|0|0|6|1	0	0	0	0	0	0.09	1
WWC1_mut2	PICALM	PICALM	0|5	5	2.5	2	0|0|2|1|1|0|0|0|0|0	0.07	0.14	0.07	0.14	0.07	1.67	0.93
WWC1_mut2	BOLA2	BOLA2	0|3	3	1.5	2	0|2|0|0|2|1|1|0|0|4	0	0	0	0	0	0.5	1
WWC1_mut2	TUFM	TUFM	5|7	12	6	2	5|4|4|4|17|14|21|27|3|13	0	0	0	0	0	0.25	1
WWC1_mut2	DYNLL1	DYNLL1	5|4	9	4.5	2	2|1|2|2|5|0|1|0|2|1	0	0	0	0	0	1.29	1
WWC1_mut2	PCCB	PCCB	0|1	1	0.5	2	0|0|33|32|67|65|74|84|37|82	0	0	0	0	0	0.01	1
WWC1_mut2	ZFR	ZFR	1|0	1	0.5	2	1|3|21|23|2|6|4|4|16|4	0	0	0	0	0	0.02	1
WWC1_mut2	PCCA	PCCA	91|90	181	90.5	2	61|48|85|91|94|100|162|202|93|103	0	0	0	0	0	0.5	1
WWC1_mut2	MYL6	MYL6	6|5	11	5.5	2	3|3|0|1|1|1|4|5|3|3	0	0	0	0	0	1.22	1
WWC1_mut2	PPIL1	PPIL1	1|0	1	0.5	2	0|0|0|0|1|0|1|2|0|0	0	0	0	0	0	0.33	1
WWC1_mut2	TPI1	TPI1	0|2	2	1	2	0|0|0|0|0|0|0|0|0|0	0.34	0.67	0.34	0.67	0.34	10	0.66
WWC1_mut2	CAPRIN1	CAPRIN1	0|1	1	0.5	2	0|0|6|7|1|0|1|1|4|6	0	0	0	0	0	0.08	1
WWC1_mut2	TXNDC5	TXNDC5	0|2	2	1	2	0|0|0|0|0|0|0|1|0|0	0.04	0.09	0.04	0.09	0.04	2	0.96
WWC1_mut2	CALM2	CALM2	0|1	1	0.5	2	0|0|0|0|1|1|0|0|0|0	0	0	0	0	0	0.5	1
WWC1_mut2	PC	PC	1205|909	2114	1057	2	1035|665|684|765|106|88|808|1083|412|694	0	0	0	0	0	1	1
WWC1_mut2	PARK7	PARK7	2|3	5	2.5	2	3|5|0|0|1|2|0|0|0|4	0	0	0	0	0	0.56	1
WWC1_mut2	LOC101060252	LOC101060252	5|0	5	2.5	2	2|0|0|0|0|0|0|0|0|0	0.13	0.25	0.13	0.25	0.13	2.5	0.87
WWC1_mut2	IMPDH2	IMPDH2	1|0	1	0.5	2	0|0|1|0|0|2|0|1|0|0	0	0	0	0	0	0.33	1
WWC1_mut2	MARCKS	MARCKS	0|1	1	0.5	2	1|0|5|3|0|0|5|4|3|0	0	0	0	0	0	0.1	1
WWC1_mut2	ZC3HAV1	ZC3HAV1	1|1	2	1	2	2|1|16|16|11|14|4|1|11|4	0	0	0	0	0	0.06	1
WWC1_mut2	TAGLN2	TAGLN2	1|1	2	1	2	9|7|18|19|30|23|4|2|17|7	0	0	0	0	0	0.04	1
WWC1_mut2	LUC7L3	LUC7L3	2|2	4	2	2	0|2|0|0|0|0|0|0|0|0	0.02	0.02	0.02	0.02	0.02	2	0.98
WWC1_mut2	LUC7L2	LUC7L2	11|7	18	9	2	3|5|0|0|2|1|0|0|0|0	0.05	0.1	0.05	0.1	0.05	2.25	0.95
WWC1_mut2	SLC25A3	SLC25A3	4|0	4	2	2	2|0|2|1|4|3|2|2|1|5	0	0	0	0	0	0.44	1
WWC1_mut2	SLC25A1	SLC25A1	0|2	2	1	2	0|0|0|0|8|6|0|0|0|0	0	0	0	0	0	0.14	1
WWC1_mut2	SLC25A6	SLC25A6	2|3	5	2.5	2	4|2|9|10|115|38|9|10|9|23	0	0	0	0	0	0.03	1
WWC1_mut2	SLC25A5	SLC25A5	6|4	10	5	2	1|4|8|9|26|14|7|9|7|26	0	0	0	0	0	0.19	1
WWC1_mut2	RPL14	RPL14	0|2	2	1	2	1|0|1|3|9|5|0|0|0|4	0	0	0	0	0	0.14	1
WWC1_mut2	RPL15	RPL15	8|5	13	6.5	2	6|2|7|9|9|16|2|2|6|17	0	0	0	0	0	0.39	1
WWC1_mut2	CTSZ	CTSZ	0|1	1	0.5	2	0|0|0|0|0|0|0|0|0|0	0	0	0	0	0	5	1
WWC1_mut2	RPL17	RPL17	7|5	12	6	2	3|3|1|1|6|3|2|1|3|4	0	0	0	0	0	1.2	1
WWC1_mut2	RPL10	RPL10	0|2	2	1	2	0|1|2|2|7|6|2|2|1|3	0	0	0	0	0	0.15	1
WWC1_mut2	RPL11	RPL11	2|4	6	3	2	1|2|4|4|13|7|5|3|5|6	0	0	0	0	0	0.3	1
WWC1_mut2	RPL12	RPL12	0|1	1	0.5	2	0|0|4|3|2|1|4|4|1|1	0	0	0	0	0	0.12	1
WWC1_mut2	RPL13	RPL13	6|5	11	5.5	2	3|6|3|3|7|6|3|4|3|4	0	0	0	0	0	0.85	1
WWC1_mut2	RPL18	RPL18	4|6	10	5	2	1|0|1|1|5|6|2|1|1|3	0	0	0	0	0	0.91	1
WWC1_mut2	RPL19	RPL19	6|16	22	11	2	6|6|2|2|4|2|2|1|1|2	0.04	0.09	0.04	0.09	0.04	1.83	0.96
WWC1_mut2	GMPS	GMPS	2|3	5	2.5	2	0|0|3|5|5|4|0|1|2|2	0	0	0	0	0	0.5	1
WWC1_mut2	CNN3	CNN3	2|2	4	2	2	3|4|1|0|16|7|1|1|0|0	0	0	0	0	0	0.17	1
WWC1_mut2	CNN2	CNN2	2|0	2	1	2	2|0|4|5|5|4|2|1|2|3	0	0	0	0	0	0.2	1
WWC1_mut2	PHB	PHB	1|3	4	2	2	1|0|0|0|3|5|1|2|0|2	0	0	0	0	0	0.5	1
WWC1_mut2	PTPN11	PTPN11	2|2	4	2	2	2|4|4|3|15|10|0|0|3|1	0	0	0	0	0	0.16	1
WWC1_mut2	PTPN14	PTPN14	29|12	41	20.5	2	0|0|0|0|0|0|0|0|0|0	1	1	1	1	1	205	0
WWC1_mut2	COPB1	COPB1	2|3	5	2.5	2	3|3|4|3|3|3|0|2|4|0	0	0	0	0	0	0.62	1
WWC1_mut2	SURF6	SURF6	2|0	2	1	2	0|0|6|5|0|1|0|0|3|0	0	0	0	0	0	0.18	1
WWC1_mut2	EME2	EME2	3|0	3	1.5	2	0|0|0|0|0|0|0|0|0|0	0.46	0.93	0.46	0.93	0.46	15	0.54
WWC1_mut2	RRAS2	RRAS2	1|0	1	0.5	2	1|0|0|0|0|0|1|0|0|1	0	0	0	0	0	0.5	1
WWC1_mut2	GAPDH	GAPDH	0|3	3	1.5	2	1|0|0|0|1|1|6|4|1|0	0	0	0	0	0	0.3	1
WWC1_mut2	MATR3	MATR3	0|1	1	0.5	2	1|0|13|11|16|10|5|8|5|16	0	0	0	0	0	0.03	1
WWC1_mut2	NDRG1	NDRG1	2|0	2	1	2	3|3|0|0|3|4|0|0|0|0	0	0	0	0	0	0.29	1
WWC1_mut2	EIF5A	EIF5A	0|4	4	2	2	0|0|5|3|5|3|4|4|2|0	0	0	0	0	0	0.4	1
WWC1_mut2	NONO	NONO	6|12	18	9	2	11|9|27|32|65|52|5|8|45|38	0	0	0	0	0	0.15	1
WWC1_mut2	AHNAK	AHNAK	250|113	363	181.5	2	1291|1017|586|519|48|102|2|5|562|1021	0	0	0	0	0	0.16	1
WWC1_mut2	JUP	JUP	3|1	4	2	2	2|0|4|5|4|3|5|4|4|6	0	0	0	0	0	0.36	1
WWC1_mut2	TFRC	TFRC	1|0	1	0.5	2	1|0|2|1|0|0|4|4|1|3	0	0	0	0	0	0.12	1
WWC1_mut2	RBM39	RBM39	6|2	8	4	2	4|4|3|2|3|1|0|0|3|1	0	0	0	0	0	1	1
WWC1_mut2	SURF4	SURF4	0|1	1	0.5	2	1|0|2|3|2|3|2|4|0|4	0	0	0	0	0	0.12	1
WWC1_mut2	PGK1	PGK1	0|3	3	1.5	2	0|0|0|0|0|0|0|1|0|0	0.14	0.27	0.14	0.27	0.14	3	0.86
WWC1_mut2	TUBB6	TUBB6	2|0	2	1	2	2|0|4|7|37|19|9|10|9|12	0	0	0	0	0	0.04	1
WWC1_mut2	UBA6	UBA6	0|3	3	1.5	2	0|4|0|0|0|0|0|0|0|0	0	0	0	0	0	0.75	1
WWC1_mut2	SFPQ	SFPQ	0|6	6	3	2	2|0|14|15|29|18|2|4|10|25	0	0	0	0	0	0.11	1
WWC1_mut2	UBA1	UBA1	1|0	1	0.5	2	0|0|0|1|5|2|0|1|0|0	0	0	0	0	0	0.14	1
WWC1_mut2	PTPN1	PTPN1	2|0	2	1	2	2|2|0|4|4|4|0|0|1|1	0	0	0	0	0	0.25	1
WWC1_mut2	ERBIN	ERBIN	1|0	1	0.5	2	12|12|51|31|6|10|0|0|17|14	0	0	0	0	0	0.01	1
WWC1_mut2	PHF5A	PHF5A	0|2	2	1	2	0|0|0|0|0|0|0|0|0|0	0.34	0.67	0.34	0.67	0.34	10	0.66
WWC1_mut2	RBPJ	RBPJ	0|1	1	0.5	2	0|0|0|0|0|0|0|0|0|0	0	0	0	0	0	5	1
WWC1_mut2	RPS12	RPS12	2|0	2	1	2	0|0|0|1|1|14|2|4|1|7	0	0	0	0	0	0.1	1
WWC1_mut2	RPL18A	RPL18A	3|3	6	3	2	3|1|3|3|6|3|4|3|4|5	0	0	0	0	0	0.55	1
WWC1_mut2	NAMPT	NAMPT	2|4	6	3	2	4|6|0|0|4|8|0|0|0|0	0	0	0	0	0	0.43	1
WWC1_mut2	RPS15A	RPS15A	6|7	13	6.5	2	2|5|3|5|10|7|5|5|4|10	0	0	0	0	0	0.65	1
WWC1_mut2	MSRB2	MSRB2	0|1	1	0.5	2	0|0|0|0|0|0|0|0|0|0	0	0	0	0	0	5	1
WWC1_mut2	RPS6	RPS6	13|11	24	12	2	11|7|4|4|9|14|3|4|3|10	0	0	0	0	0	0.96	1
WWC1_mut2	KRT1	KRT1	164|95	259	129.5	2	155|43|14|20|4|12|74|95|26|56	0	0	0	0	0	1.04	1
WWC1_mut2	KRT7	KRT7	0|4	4	2	2	14|10|17|17|0|3|8|12|15|15	0	0	0	0	0	0.12	1
WWC1_mut2	RPS2	RPS2	4|3	7	3.5	2	5|3|3|3|20|10|3|2|2|12	0	0	0	0	0	0.22	1
WWC1_mut2	KRT5	KRT5	12|10	22	11	2	18|5|1|3|0|0|27|26|1|5	0	0	0	0	0	0.42	1
WWC1_mut2	VDAC3	VDAC3	1|0	1	0.5	2	0|0|4|5|7|5|7|6|3|5	0	0	0	0	0	0.07	1
WWC1_mut2	VDAC2	VDAC2	3|7	10	5	2	3|4|10|9|9|9|19|14|10|14	0	0	0	0	0	0.3	1
WWC1_mut2	KRT9	KRT9	138|119	257	128.5	2	132|62|9|11|1|9|93|121|7|35	0	0	0	0	0	1.02	1
WWC1_mut2	KRT8	KRT8	0|3	3	1.5	2	4|10|21|21|9|15|22|19|20|26	0	0	0	0	0	0.06	1
WWC1_mut2	FRMD6	FRMD6	1|0	1	0.5	2	1|0|0|0|0|0|0|0|0|0	0	0	0	0	0	1	1
WWC1_mut2	RPS9	RPS9	6|3	9	4.5	2	3|2|1|3|11|9|2|1|0|7	0	0	0	0	0	0.45	1
WWC1_mut2	RPS8	RPS8	11|6	17	8.5	2	9|7|5|4|14|12|8|6|4|17	0	0	0	0	0	0.55	1
WWC1_mut2	FLG2	FLG2	4|3	7	3.5	2	5|0|0|0|0|0|1|3|0|0	0	0	0	0	0	0.88	1
WWC1_mut2	KRT80	KRT80	0|2	2	1	2	0|0|0|1|0|0|4|4|0|0	0	0	0	0	0	0.25	1
WWC1_mut2	HPRT1	HPRT1	1|0	1	0.5	2	0|0|0|0|0|0|0|0|0|0	0	0	0	0	0	5	1
WWC1_mut2	NUMA1	NUMA1	6|5	11	5.5	2	69|56|108|84|3|17|6|10|103|173	0	0	0	0	0	0.04	1
WWC1_mut2	FHL2	FHL2	1|1	2	1	2	0|0|1|0|0|0|1|1|0|1	0	0	0	0	0	1	1
WWC1_mut2	KRT6B	KRT6B	1|2	3	1.5	2	0|0|4|4|0|0|18|19|1|8	0	0	0	0	0	0.08	1
WWC1_mut2	KRT6A	KRT6A	3|0	3	1.5	2	2|0|3|3|0|0|18|19|0|5	0	0	0	0	0	0.08	1
WWC1_mut2	HIST2H2AA4	HIST2H2AA4	4|8	12	6	2	0|2|10|7|13|23|3|3|11|17	0	0	0	0	0	0.3	1
WWC1_mut2	RPS26	RPS26	3|1	4	2	2	2|1|1|1|2|1|1|1|0|5	0	0	0	0	0	0.57	1
WWC1_mut2	RPS27	RPS27	2|2	4	2	2	0|3|3|3|3|4|2|2|4|1	0	0	0	0	0	0.5	1
WWC1_mut2	NDUFA4	NDUFA4	0|1	1	0.5	2	0|0|0|0|0|0|0|0|0|0	0	0	0	0	0	5	1
WWC1_mut2	ACACA	ACACA	370|398	768	384	2	293|1|215|201|33|25|380|449|231|231	0	0	0	0	0	0.93	1
WWC1_mut2	RPS23	RPS23	4|4	8	4	2	2|2|3|2|14|7|4|6|4|8	0	0	0	0	0	0.36	1
WWC1_mut2	RPS20	RPS20	4|4	8	4	2	2|4|4|3|2|5|4|3|6|4	0	0	0	0	0	0.73	1
WWC1_mut2	RPS21	RPS21	2|2	4	2	2	0|0|1|1|1|0|1|2|2|1	0	0	0	0	0	1	1
WWC1_mut2	RPS28	RPS28	3|2	5	2.5	2	2|0|1|2|2|1|2|2|2|7	0	0	0	0	0	0.56	1
WWC1_mut2	ZC3HAV1L	ZC3HAV1L	0|3	3	1.5	2	0|1|0|0|0|0|0|0|0|0	0.14	0.27	0.14	0.27	0.14	3	0.86
WWC1_mut2	LGALS1	LGALS1	18|13	31	15.5	2	13|11|1|1|0|0|5|5|0|4	0	0	0	0	0	1.29	1
WWC1_mut2	TARDBP	TARDBP	1|2	3	1.5	2	0|0|3|3|3|6|3|4|3|5	0	0	0	0	0	0.27	1
WWC1_mut2	ISOC2	ISOC2	1|2	3	1.5	2	0|0|0|0|0|0|0|2|0|4	0	0	0	0	0	0.5	1
WWC1_mut2	HSPA1B	HSPA1B	14|0	14	7	2	9|0|25|27|107|158|15|20|29|41	0	0	0	0	0	0.05	1
WWC1_mut2	FARSB	FARSB	1|0	1	0.5	2	0|0|0|0|2|1|0|0|0|0	0	0	0	0	0	0.33	1
WWC1_mut2	PALLD	PALLD	1|0	1	0.5	2	0|1|0|3|2|5|0|0|0|0	0	0	0	0	0	0.12	1
WWC1_mut2	KIAA1217	KIAA1217	0|2	2	1	2	8|9|0|0|0|0|0|0|0|0	0	0	0	0	0	0.12	1
WWC1_mut2	PPIA	PPIA	5|7	12	6	2	5|2|1|1|3|0|6|8|0|0	0	0	0	0	0	0.86	1
WWC1_mut2	PPP2R1A	PPP2R1A	0|3	3	1.5	2	0|0|0|0|3|0|0|0|0|0	0.01	0.02	0.01	0.02	0.01	1	0.99
WWC1_mut2	TMPO	TMPO	0|1	1	0.5	2	9|10|47|52|49|66|3|5|61|44	0	0	0	0	0	0.01	1
WWC1_mut2	CYFIP1	CYFIP1	0|1	1	0.5	2	0|0|0|0|5|4|0|0|0|0	0	0	0	0	0	0.11	1
WWC1_mut2	MAP4K4	MAP4K4	1|0	1	0.5	2	0|0|0|0|1|1|0|0|0|0	0	0	0	0	0	0.5	1
WWC1_mut2	VARS	VARS	3|0	3	1.5	2	3|0|3|1|8|4|0|0|1|4	0	0	0	0	0	0.25	1
WWC1_mut2	EIF6	EIF6	1|0	1	0.5	2	0|1|0|0|0|0|3|3|0|0	0	0	0	0	0	0.17	1
WWC1_mut2	CORO1B	CORO1B	3|0	3	1.5	2	34|21|44|42|42|30|0|0|58|17	0	0	0	0	0	0.03	1
WWC1_mut2	HIST2H2BF	HIST2H2BF	0|17	17	8.5	2	0|2|15|15|21|33|9|6|20|39	0	0	0	0	0	0.24	1
WWC1_mut2	MAP4	MAP4	6|6	12	6	2	94|69|80|86|34|46|1|1|87|31	0	0	0	0	0	0.07	1
WWC1_mut2	GPD2	GPD2	0|1	1	0.5	2	0|1|1|0|0|0|0|0|0|0	0	0	0	0	0	0.5	1
WWC1_mut2	RPL29	RPL29	2|2	4	2	2	2|2|2|3|4|3|0|1|2|1	0	0	0	0	0	0.57	1
WWC1_mut2	RPL28	RPL28	3|3	6	3	2	2|0|5|5|25|10|0|1|2|8	0	0	0	0	0	0.17	1
WWC1_mut2	RPL24	RPL24	1|1	2	1	2	2|2|5|4|4|6|1|1|5|6	0	0	0	0	0	0.17	1
WWC1_mut2	RPL21	RPL21	2|2	4	2	2	3|4|1|1|11|10|0|1|0|6	0	0	0	0	0	0.19	1
WWC1_mut2	RPL23	RPL23	1|3	4	2	2	2|2|3|4|9|7|2|4|3|5	0	0	0	0	0	0.25	1
WWC1_mut2	TLN1	TLN1	1|2	3	1.5	2	58|48|22|20|43|41|0|0|10|9	0	0	0	0	0	0.03	1
WWC1_mut2	HNRNPA2B1	HNRNPA2B1	2|2	4	2	2	1|1|15|10|11|16|12|16|12|15	0	0	0	0	0	0.12	1
WWC1_mut2	PRRC2A	PRRC2A	0|1	1	0.5	2	0|0|8|4|6|11|0|0|7|7	0	0	0	0	0	0.05	1
WWC1_mut2	ANXA1	ANXA1	5|7	12	6	2	7|5|2|4|0|0|0|0|2|3	0	0	0	0	0	1	1
WWC1_mut2	ANXA2	ANXA2	59|60	119	59.5	2	39|47|25|35|7|10|11|11|34|46	0	0	0	0	0	1.28	1
WWC1_mut2	ANXA5	ANXA5	0|1	1	0.5	2	0|0|0|0|0|0|0|0|0|0	0	0	0	0	0	5	1
WWC1_mut2	HSPB1	HSPB1	4|4	8	4	2	4|5|1|1|0|0|0|0|0|9	0	0	0	0	0	0.57	1
WWC1_mut2	SERBP1	SERBP1	14|7	21	10.5	2	27|13|35|41|58|72|2|1|43|30	0	0	0	0	0	0.16	1
WWC1_mut2	MTPN	MTPN	2|1	3	1.5	2	0|1|0|0|0|0|1|1|0|0	0.01	0.02	0.01	0.02	0.01	1.5	0.99
WWC1_mut2	SUCLG1	SUCLG1	1|0	1	0.5	2	0|0|0|0|0|1|3|3|0|0	0	0	0	0	0	0.17	1
WWC1_mut2	ALDOA	ALDOA	0|5	5	2.5	2	0|0|0|2|0|0|1|2|2|0	0.02	0.03	0.02	0.03	0.02	1.25	0.98
WWC1_mut2	RTFDC1	RTFDC1	0|1	1	0.5	2	0|0|0|1|0|0|0|0|0|0	0	0	0	0	0	1	1
WWC1_mut2	SQSTM1	SQSTM1	4|4	8	4	2	22|17|15|14|7|5|0|2|8|25	0	0	0	0	0	0.17	1
WWC1_mut2	SRRM1	SRRM1	0|2	2	1	2	0|2|5|3|0|0|0|0|3|1	0	0	0	0	0	0.25	1
WWC1_mut2	SRRM2	SRRM2	1|0	1	0.5	2	5|6|33|27|0|0|0|1|25|13	0	0	0	0	0	0.02	1
WWC1_mut2	KANK1	KANK1	1|0	1	0.5	2	0|0|1|0|0|0|0|0|0|0	0	0	0	0	0	1	1
WWC1_mut2	GSR	GSR	5|12	17	8.5	2	1|2|0|0|0|0|0|0|0|0	0.57	1	0.57	1	0.57	5.67	0.43
WWC1_mut2	LRPPRC	LRPPRC	3|0	3	1.5	2	1|0|2|0|0|0|68|76|0|1	0	0	0	0	0	0.02	1
WWC1_mut2	DHX15	DHX15	4|6	10	5	2	3|6|9|8|7|14|7|6|9|27	0	0	0	0	0	0.24	1
WWC1_mut2	PLIN3	PLIN3	1|1	2	1	2	17|9|14|15|11|13|0|0|8|2	0	0	0	0	0	0.06	1
WWC1_mut2	ZYX	ZYX	0|3	3	1.5	2	4|2|6|4|13|16|0|0|13|2	0	0	0	0	0	0.1	1
WWC1_mut2	SMAP1	SMAP1	0|1	1	0.5	2	0|1|1|2|8|2|0|0|1|0	0	0	0	0	0	0.1	1
WWC1_mut2	DVL3	DVL3	1|0	1	0.5	2	0|0|12|15|8|7|0|0|53|4	0	0	0	0	0	0.01	1
WWC1_mut2	WWC1	WWC1	273|82	355	177.5	2	0|0|0|0|0|0|0|0|0|0	1	1	1	1	1	1775	0
WWC1_mut2	LYZ	LYZ	3|2	5	2.5	2	0|0|0|0|0|0|0|0|0|0	0.8	0.93	0.8	0.93	0.8	25	0.2
WWC1_mut2	HSP90AB1	HSP90AB1	15|12	27	13.5	2	15|11|29|26|29|28|22|25|30|13	0	0	0	0	0	0.46	1
WWC1_mut2	PYGB	PYGB	3|0	3	1.5	2	2|0|0|0|0|0|0|0|0|0	0.03	0.07	0.03	0.07	0.03	1.5	0.97
WWC1_mut2	CAPN2	CAPN2	0|1	1	0.5	2	0|0|0|0|0|0|0|0|0|0	0	0	0	0	0	5	1
WWC1_mut2	PTBP1	PTBP1	11|8	19	9.5	2	4|3|12|9|6|5|10|14|4|4	0	0	0	0	0	0.73	1
WWC1_mut2	DDX3X	DDX3X	6|0	6	3	2	9|0|17|16|26|38|12|6|13|21	0	0	0	0	0	0.09	1
WWC1_mut2	DDX3Y	DDX3Y	0|2	2	1	2	0|3|7|8|15|24|11|5|8|8	0	0	0	0	0	0.05	1
WWC1_mut2	P4HB	P4HB	0|3	3	1.5	2	1|0|0|0|0|0|1|3|0|0	0	0	0	0	0	0.75	1
WWC1_mut2	HK1	HK1	0|1	1	0.5	2	0|0|0|0|0|1|0|0|0|0	0	0	0	0	0	1	1
WWC1_mut2	SERPINB1	SERPINB1	9|9	18	9	2	2|4|0|0|0|0|0|0|0|0	0.18	0.18	0.18	0.18	0.18	3	0.82
WWC1_mut2	HSDL2	HSDL2	1|0	1	0.5	2	1|0|0|0|0|0|4|5|0|1	0	0	0	0	0	0.11	1
WWC1_mut2	SERPINB6	SERPINB6	6|11	17	8.5	2	0|5|0|0|0|0|0|0|0|0	0.16	0.29	0.16	0.29	0.16	3.4	0.84
WWC1_mut2	KRT2	KRT2	58|35	93	46.5	2	84|22|6|15|1|2|92|120|8|28	0	0	0	0	0	0.44	1
WWC1_mut2	EEF1G	EEF1G	4|2	6	3	2	0|0|3|0|13|4|5|3|1|19	0	0	0	0	0	0.19	1
WWC1_mut2	C1orf35	C1orf35	2|3	5	2.5	2	1|0|0|0|0|0|0|0|0|0	0.18	0.27	0.18	0.27	0.18	5	0.82
WWC1_mut2	DDX5	DDX5	0|2	2	1	2	0|3|13|12|10|12|8|7|12|12	0	0	0	0	0	0.08	1
WWC1_mut2	DDX6	DDX6	1|0	1	0.5	2	1|0|1|0|9|4|0|0|1|0	0	0	0	0	0	0.08	1
WWC1_mut2	GRB2	GRB2	0|1	1	0.5	2	0|0|0|0|0|0|0|0|0|0	0	0	0	0	0	5	1
WWC1_mut2	LDHB	LDHB	0|1	1	0.5	2	0|0|3|3|2|0|3|2|2|0	0	0	0	0	0	0.17	1
WWC1_mut2	RPS3	RPS3	14|10	24	12	2	10|7|6|5|33|39|8|6|5|21	0	0	0	0	0	0.33	1
WWC1_mut2	STMN1	STMN1	0|1	1	0.5	2	14|6|1|3|16|18|0|0|10|0	0	0	0	0	0	0.03	1
WWC1_mut2	RPL8	RPL8	6|6	12	6	2	6|3|0|1|8|5|0|0|1|8	0	0	0	0	0	0.75	1
WWC1_mut2	RPL9	RPL9	4|1	5	2.5	2	3|3|8|6|7|5|5|5|2|9	0	0	0	0	0	0.29	1
WWC1_mut2	RPL6	RPL6	15|7	22	11	2	12|8|20|13|19|15|5|7|14|15	0	0	0	0	0	0.56	1
WWC1_mut2	RPL7	RPL7	6|5	11	5.5	2	4|5|0|1|9|10|0|0|0|2	0	0	0	0	0	0.58	1
WWC1_mut2	RPL4	RPL4	14|17	31	15.5	2	4|8|3|3|6|8|1|1|2|12	0	0	0	0	0	1.55	1
WWC1_mut2	RPL5	RPL5	3|0	3	1.5	2	3|0|8|4|9|12|3|3|8|2	0	0	0	0	0	0.14	1
WWC1_mut2	PCMT1	PCMT1	4|5	9	4.5	2	0|3|1|0|0|1|0|2|1|0	0	0.01	0	0.01	0	1.8	1
WWC1_mut2	RPL3	RPL3	8|7	15	7.5	2	6|5|4|3|17|18|2|3|5|8	0	0	0	0	0	0.43	1
WWC1_mut2	UBE2L6	UBE2L6	0|1	1	0.5	2	0|0|0|0|0|0|0|0|0|0	0	0	0	0	0	5	1
WWC1_mut2	DEK	DEK	1|0	1	0.5	2	0|0|0|0|0|1|0|0|1|0	0	0	0	0	0	0.5	1
WWC1_mut2	RNH1	RNH1	0|2	2	1	2	0|0|0|0|0|0|0|0|0|0	0.34	0.67	0.34	0.67	0.34	10	0.66
WWC1_mut2	CLTC	CLTC	2|0	2	1	2	2|0|2|4|0|1|12|9|2|0	0	0	0	0	0	0.1	1
WWC1_mut2	RPL36AL	RPL36AL	0|1	1	0.5	2	0|1|1|0|2|1|0|0|0|1	0	0	0	0	0	0.33	1
WWC1_mut2	RAC2	RAC2	0|2	2	1	2	0|0|0|0|0|0|0|0|0|0	0.34	0.67	0.34	0.67	0.34	10	0.66
WWC1_mut2	LOC100996852	LOC100996852	1|0	1	0.5	2	1|0|0|0|0|0|0|0|0|0	0	0	0	0	0	1	1
WWC1_mut2	TUBA1A	TUBA1A	13|6	19	9.5	2	0|0|44|50|105|156|19|19|42|40	0	0	0	0	0	0.07	1
WWC1_mut2	LANCL2	LANCL2	4|2	6	3	2	1|1|0|0|0|0|2|2|0|0	0	0.01	0	0.01	0	1.5	1
WWC1_mut2	RP9	RP9	0|1	1	0.5	2	0|0|1|1|0|0|0|0|1|0	0	0	0	0	0	0.5	1
WWC1_mut2	PCBP2	PCBP2	1|1	2	1	2	2|0|10|12|30|26|4|4|8|8	0	0	0	0	0	0.04	1
WWC1_mut2	SRP14	SRP14	4|1	5	2.5	2	0|1|2|1|0|0|1|1|1|2	0	0.01	0	0.01	0	1.25	1
WWC1_mut2	SRP19	SRP19	0|1	1	0.5	2	0|1|0|0|0|0|1|0|0|0	0	0	0	0	0	0.5	1
WWC1_mut2	RAB7A	RAB7A	2|0	2	1	2	0|0|4|2|0|2|7|5|2|7	0	0	0	0	0	0.14	1
WWC1_mut2	ANLN	ANLN	1|0	1	0.5	2	9|5|7|4|0|0|0|0|1|1	0	0	0	0	0	0.06	1
WWC1_mut2	RCN1	RCN1	0|2	2	1	2	0|0|0|0|0|0|0|0|0|0	0.34	0.67	0.34	0.67	0.34	10	0.66
WWC1_mut2	HIST1H2BD	HIST1H2BD	3|0	3	1.5	2	5|0|15|15|21|33|9|6|20|39	0	0	0	0	0	0.04	1
WWC1_mut2	DSTN	DSTN	0|1	1	0.5	2	0|0|0|0|1|0|0|0|0|0	0	0	0	0	0	1	1
WWC1_mut2	PLEC	PLEC	85|116	201	100.5	2	149|127|7|3|0|0|17|22|4|19	0	0	0	0	0	0.73	1
WWC1_mut2	ITPR3	ITPR3	0|1	1	0.5	2	1|1|0|0|0|0|0|0|0|0	0	0	0	0	0	0.5	1
WWC1_mut2	STT3A	STT3A	1|1	2	1	2	0|0|2|1|0|1|1|1|1|0	0	0	0	0	0	0.67	1
WWC1_mut2	YIPF5	YIPF5	1|0	1	0.5	2	0|0|0|0|0|0|1|1|0|0	0	0	0	0	0	0.5	1
WWC1_mut2	G6PD	G6PD	5|7	12	6	2	10|3|0|2|0|0|0|1|0|0	0	0	0	0	0	0.92	1
WWC1_mut2	NUP153	NUP153	1|0	1	0.5	2	11|9|39|39|21|28|5|3|43|52	0	0	0	0	0	0.01	1
WWC1_mut2	HTT	HTT	1|0	1	0.5	2	0|0|0|0|0|0|0|0|0|0	0	0	0	0	0	5	1
WWC1_mut2	ACACB	ACACB	15|11	26	13	2	5|4|27|25|5|4|70|88|28|18	0	0	0	0	0	0.16	1
WWC1_mut2	FAM120A	FAM120A	1|3	4	2	2	2|3|1|0|0|0|0|0|2|0	0	0	0	0	0	0.8	1
WWC1_mut2	HNRNPH1	HNRNPH1	3|0	3	1.5	2	1|3|4|3|9|7|7|11|4|6	0	0	0	0	0	0.15	1
WWC1_mut2	HNRNPH2	HNRNPH2	0|3	3	1.5	2	0|0|2|2|6|3|4|6|1|4	0	0	0	0	0	0.25	1
WWC1_mut2	GNAI2	GNAI2	1|1	2	1	2	0|0|0|0|0|0|3|2|0|0	0	0	0	0	0	0.4	1
WWC1_mut2	FUS	FUS	0|1	1	0.5	2	0|0|3|2|3|5|1|1|4|0	0	0	0	0	0	0.11	1
WWC1_mut2	RAB8A	RAB8A	2|0	2	1	2	1|0|5|2|1|1|5|3|4|6	0	0	0	0	0	0.18	1
WWC1_mut2	RPL13A	RPL13A	2|3	5	2.5	2	0|3|2|2|5|5|1|0|1|5	0	0	0	0	0	0.5	1
WWC1_mut2	POLDIP3	POLDIP3	1|0	1	0.5	2	0|0|2|0|6|8|0|0|1|2	0	0	0	0	0	0.07	1
WWC1_mut2	HNRNPU	HNRNPU	7|10	17	8.5	2	7|5|20|20|29|33|8|9|21|37	0	0	0	0	0	0.24	1
WWC1_mut2	TECR	TECR	2|2	4	2	2	0|0|1|4|2|2|0|1|1|2	0	0	0	0	0	0.67	1
WWC1_mut2	HLA-C	HLA;HLA-C	2|2	4	2	2	0|1|0|0|0|0|2|3|0|0	0	0	0	0	0	0.8	1
WWC1_mut2	HNRNPK	HNRNPK	8|6	14	7	2	6|8|29|31|34|30|13|15|32|26	0	0	0	0	0	0.21	1
WWC1_mut2	HNRNPL	HNRNPL	0|4	4	2	2	0|0|21|18|13|16|16|14|16|19	0	0	0	0	0	0.1	1
WWC1_mut2	HNRNPM	HNRNPM	4|3	7	3.5	2	5|2|14|9|31|13|13|19|7|19	0	0	0	0	0	0.14	1
WWC1_mut2	HLA-B	HLA;HLA-B	0|2	2	1	2	0|0|0|0|0|0|2|3|0|0	0	0	0	0	0	0.4	1
WWC1_mut2	ALDH18A1	ALDH18A1	1|4	5	2.5	2	2|1|0|0|21|13|19|19|0|19	0	0	0	0	0	0.12	1
WWC1_mut2	HNRNPD	HNRNPD	2|1	3	1.5	2	1|1|7|5|4|5|10|8|5|3	0	0	0	0	0	0.17	1
WWC1_mut2	HLA-A	HLA;HLA-A	4|4	8	4	2	6|5|0|0|0|0|2|3|0|0	0	0	0	0	0	0.73	1
WWC1_mut2	HNRNPF	HNRNPF	8|7	15	7.5	2	5|4|8|5|10|8|12|14|6|9	0	0	0	0	0	0.58	1
WWC1_mut2	ARL6IP4	ARL6IP4	3|3	6	3	2	0|1|1|1|0|0|0|0|0|0	0.06	0.06	0.06	0.06	0.06	3	0.94
WWC1_mut2	HMGA1	HMGA1	0|3	3	1.5	2	0|0|2|2|0|0|0|0|2|0	0	0	0	0	0	0.75	1
WWC1_mut2	USO1	USO1	0|1	1	0.5	2	1|2|2|0|1|1|0|0|1|1	0	0	0	0	0	0.25	1
WWC1_mut2	HIST1H1C	HIST1H1C	9|8	17	8.5	2	5|4|10|5|22|25|13|9|5|21	0	0	0	0	0	0.36	1
WWC1_mut2	RPL39	RPL39	0|1	1	0.5	2	0|0|0|0|0|0|0|0|0|0	0	0	0	0	0	5	1
WWC1_mut2	FHL3	FHL3	0|1	1	0.5	2	0|1|0|0|0|0|0|0|0|0	0	0	0	0	0	1	1
WWC1_mut2	GLUD1	GLUD1	0|3	3	1.5	2	0|0|0|0|2|0|3|2|0|0	0	0	0	0	0	0.6	1
WWC1_mut2	HSP90AA1	HSP90AA1	11|9	20	10	2	9|5|10|14|12|17|17|16|14|8	0	0	0	0	0	0.59	1
WWC1_mut2	PRPF38B	PRPF38B	2|3	5	2.5	2	1|0|0|0|0|0|0|0|0|0	0.18	0.27	0.18	0.27	0.18	5	0.82
WWC1_mut2	FBL	FBL	2|0	2	1	2	1|0|6|5|4|10|5|3|4|3	0	0	0	0	0	0.12	1
WWC1_mut2	MKI67	MKI67	2|1	3	1.5	2	41|46|209|146|29|82|3|2|169|251	0	0	0	0	0	0.01	1
WWC1_mut2	RPS11	RPS11	4|4	8	4	2	3|3|2|0|3|3|0|0|0|5	0	0	0	0	0	1	1
WWC1_mut2	RPS16	RPS16	6|5	11	5.5	2	3|4|3|2|8|4|3|2|1|5	0	0	0	0	0	0.85	1
WWC1_mut2	RPS14	RPS14	4|3	7	3.5	2	3|0|3|2|8|6|4|4|1|3	0	0	0	0	0	0.5	1
WWC1_mut2	RPS19	RPS19	0|1	1	0.5	2	0|0|0|0|0|0|0|0|0|0	0	0	0	0	0	5	1
WWC1_mut2	MSN	MSN	0|1	1	0.5	2	0|2|11|6|7|4|1|2|5|0	0	0	0	0	0	0.06	1
WWC1_mut2	HSPA1A	HSPA1A	0|11	11	5.5	2	0|10|25|27|107|158|15|20|29|41	0	0	0	0	0	0.04	1
WWC1_mut2	RPL30	RPL30	1|0	1	0.5	2	0|0|0|0|0|0|0|0|0|1	0	0	0	0	0	1	1
WWC1_mut2	TXN	TXN	12|8	20	10	2	6|4|0|1|0|1|4|4|1|1	0.01	0.02	0.01	0.02	0.01	2	0.99
WWC1_mut2	RAB34	RAB34	0|1	1	0.5	2	0|0|0|0|0|0|1|0|0|0	0	0	0	0	0	1	1
WWC1_mut2	SLC9A3R2	SLC9A3R2	1|2	3	1.5	2	0|0|0|0|0|0|0|0|0|0	0.44	0.67	0.44	0.67	0.44	15	0.56
WWC1_mut2	CPNE1	CPNE1	0|1	1	0.5	2	0|0|0|1|1|0|0|1|0|0	0	0	0	0	0	0.5	1
WWC1_mut2	EIF3F	EIF3F	1|1	2	1	2	1|1|1|1|3|3|1|1|0|4	0	0	0	0	0	0.29	1
WWC1_mut2	ADRM1	ADRM1	2|0	2	1	2	1|0|1|1|3|0|1|1|0|1	0	0	0	0	0	0.5	1
WWC1_mut2	LDHA	LDHA	3|4	7	3.5	2	0|1|4|6|0|0|5|4|5|0	0	0	0	0	0	0.64	1
WWC1_mut2	PEF1	PEF1	4|2	6	3	2	1|2|0|0|0|0|0|1|0|5	0	0	0	0	0	0.86	1
WWC1_mut2	PDIA6	PDIA6	0|6	6	3	2	1|4|0|0|1|0|2|2|0|1	0	0	0	0	0	1	1
WWC1_mut2	PDIA4	PDIA4	1|1	2	1	2	0|0|0|0|0|0|0|3|0|0	0	0	0	0	0	0.67	1
WWC1_mut2	PDIA3	PDIA3	6|5	11	5.5	2	0|0|0|0|0|0|8|9|0|0	0	0	0	0	0	0.65	1
WWC1_mut2	LUZP1	LUZP1	3|0	3	1.5	2	9|8|27|21|7|6|0|0|21|16	0	0	0	0	0	0.06	1
WWC1_mut2	CFL1	CFL1	10|8	18	9	2	8|7|4|4|2|5|4|4|0|5	0	0	0	0	0	1.2	1
WWC1_mut2	CLTCL1	CLTCL1	0|1	1	0.5	2	0|0|1|2|0|0|3|1|1|0	0	0	0	0	0	0.2	1
WWC1_mut2	NPM1	NPM1	5|5	10	5	2	12|11|146|148|44|123|6|6|94|154	0	0	0	0	0	0.03	1
WWC1_mut2	RCC2	RCC2	6|6	12	6	2	1|5|1|1|9|6|1|1|1|2	0	0	0	0	0	0.8	1
WWC1_mut2	ACTN4	ACTN4	0|3	3	1.5	2	0|0|16|11|3|1|9|8|7|0	0	0	0	0	0	0.11	1
WWC1_mut2	RPL34	RPL34	2|2	4	2	2	0|0|0|1|0|0|0|0|0|1	0.02	0.02	0.02	0.02	0.02	2	0.98
WWC1_mut2	PDCD6IP	PDCD6IP	8|7	15	7.5	2	7|7|0|0|2|4|0|1|0|0	0	0	0	0	0	1.07	1
WWC1_mut2	TXNDC12	TXNDC12	1|2	3	1.5	2	0|0|0|0|0|0|1|0|0|0	0.06	0.09	0.06	0.09	0.06	3	0.94
WWC1_mut2	SERPINH1	SERPINH1	5|5	10	5	2	3|3|17|9|5|6|10|10|8|13	0	0	0	0	0	0.33	1
Bait	Prey	PreyGene	Spec	SpecSum	AvgSpec	NumReplicates	ctrlCounts	AvgP	MaxP	TopoAvgP	TopoMaxP	SaintScore	FoldChange	BFDR	boosted_by
WWC1_mut3	ZCCHC17	ZCCHC17	1|0	1	0.5	2	0|0|0|0|0|0|0|0|0|0	0	0	0	0	0	5	1
WWC1_mut3	HSPA5	HSPA5	12|24	36	18	2	37|25|16|18|42|20|18|19|13|28	0	0	0	0	0	0.46	1
WWC1_mut3	HIST1H4J	HIST1H4J	8|0	8	4	2	6|0|10|8|14|13|7|9|14|16	0	0	0	0	0	0.27	1
WWC1_mut3	HSPA9	HSPA9	11|20	31	15.5	2	7|8|7|10|12|18|72|126|5|25	0	0	0	0	0	0.16	1
WWC1_mut3	HSPA8	HSPA8	27|30	57	28.5	2	34|37|56|57|72|94|40|45|64|81	0	0	0	0	0	0.33	1
WWC1_mut3	LOC728026	LOC728026	2|0	2	1	2	0|0|0|0|0|0|0|0|0|0	0.35	0.69	0.35	0.69	0.35	10	0.65
WWC1_mut3	SUMO4	SUMO4	0|1	1	0.5	2	0|1|1|1|0|1|0|0|1|0	0	0	0	0	0	0.5	1
WWC1_mut3	SRSF11	SRSF11	12|5	17	8.5	2	7|4|3|3|4|5|0|0|1|4	0	0	0	0	0	1.42	1
WWC1_mut3	DLG5	DLG5	2|2	4	2	2	2|2|9|4|0|0|0|0|2|8	0	0	0	0	0	0.24	1
WWC1_mut3	CRKL	CRKL	4|9	13	6.5	2	7|10|1|6|26|21|0|0|2|0	0	0	0	0	0	0.28	1
WWC1_mut3	SUMO3	SUMO3	1|0	1	0.5	2	0|0|1|1|0|1|0|0|1|0	0	0	0	0	0	0.5	1
WWC1_mut3	DHX9	DHX9	3|5	8	4	2	5|4|36|32|35|36|15|17|22|30	0	0	0	0	0	0.11	1
WWC1_mut3	LARP4	LARP4	1|0	1	0.5	2	0|0|3|2|1|1|0|1|3|1	0	0	0	0	0	0.17	1
WWC1_mut3	CAMK2D	CAMK2D	1|0	1	0.5	2	1|0|0|0|0|0|0|0|0|0	0	0	0	0	0	1	1
WWC1_mut3	PCBP1	PCBP1	2|7	9	4.5	2	1|5|8|13|17|15|4|4|7|7	0	0	0	0	0	0.28	1
WWC1_mut3	PPP2R2A	PPP2R2A	4|4	8	4	2	2|2|0|1|4|4|2|3|0|8	0	0	0	0	0	0.67	1
WWC1_mut3	MYL12B	MYL12B	0|1	1	0.5	2	0|0|0|0|0|0|0|0|0|0	0	0	0	0	0	5	1
WWC1_mut3	TUBB4B	TUBB4B	4|8	12	6	2	0|4|19|23|68|45|17|23|22|34	0	0	0	0	0	0.11	1
WWC1_mut3	TUBB4A	TUBB4A	1|0	1	0.5	2	5|0|14|18|44|42|13|17|15|22	0	0	0	0	0	0.01	1
WWC1_mut3	DDX46	DDX46	0|4	4	2	2	13|12|43|49|30|58|0|0|57|37	0	0	0	0	0	0.03	1
WWC1_mut3	CSRP2	CSRP2	0|3	3	1.5	2	0|1|0|0|2|3|1|1|0|6	0	0	0	0	0	0.33	1
WWC1_mut3	YBX1	YBX1	4|0	4	2	2	0|0|0|0|7|11|0|0|0|3	0	0	0	0	0	0.22	1
WWC1_mut3	CAPZB	CAPZB	15|19	34	17	2	9|13|0|1|15|17|1|1|0|5	0	0	0	0	0	1.06	1
WWC1_mut3	HSD17B10	HSD17B10	0|1	1	0.5	2	0|0|1|1|2|0|22|23|0|2	0	0	0	0	0	0.02	1
WWC1_mut3	ACTA1	ACTA1	7|4	11	5.5	2	0|3|17|15|31|25|24|22|18|36	0	0	0	0	0	0.16	1
WWC1_mut3	ELAVL1	ELAVL1	3|0	3	1.5	2	0|0|1|0|6|3|4|5|1|2	0	0	0	0	0	0.27	1
WWC1_mut3	ATP2A2	ATP2A2	0|1	1	0.5	2	1|0|2|1|4|3|4|5|1|0	0	0	0	0	0	0.11	1
WWC1_mut3	RPS17L	RPS17L	3|0	3	1.5	2	2|0|0|0|0|0|0|0|0|0	0.04	0.08	0.04	0.08	0.04	1.5	0.96
WWC1_mut3	HSP90B1	HSP90B1	8|8	16	8	2	1|1|2|2|1|3|12|11|2|1	0	0	0	0	0	0.7	1
WWC1_mut3	SFXN1	SFXN1	3|1	4	2	2	2|0|0|0|8|10|0|0|0|2	0	0	0	0	0	0.22	1
WWC1_mut3	CCT8	CCT8	5|0	5	2.5	2	33|23|38|50|206|200|0|0|67|29	0	0	0	0	0	0.01	1
WWC1_mut3	RPL7A	RPL7A	2|5	7	3.5	2	1|2|1|1|14|10|2|1|2|6	0	0	0	0	0	0.29	1
WWC1_mut3	CCT3	CCT3	2|2	4	2	2	0|0|0|0|21|10|0|0|0|4	0	0	0	0	0	0.13	1
WWC1_mut3	CCT4	CCT4	1|0	1	0.5	2	0|0|2|2|13|15|2|4|0|4	0	0	0	0	0	0.04	1
WWC1_mut3	CCT5	CCT5	3|6	9	4.5	2	2|3|2|1|26|12|4|5|0|8	0	0	0	0	0	0.24	1
WWC1_mut3	ISG15	ISG15	0|1	1	0.5	2	0|0|0|0|0|0|0|0|0|0	0	0	0	0	0	5	1
WWC1_mut3	TMEM263	TMEM263	2|4	6	3	2	2|1|0|0|0|0|0|0|0|0	0.03	0.05	0.03	0.05	0.03	2	0.97
WWC1_mut3	MYBBP1A	MYBBP1A	1|0	1	0.5	2	0|0|7|3|9|12|0|3|2|8	0	0	0	0	0	0.05	1
WWC1_mut3	HSPE1	HSPE1	1|0	1	0.5	2	0|0|0|0|0|0|0|0|0|0	0	0	0	0	0	5	1
WWC1_mut3	DSP	DSP	31|28	59	29.5	2	26|16|1|0|2|0|4|5|0|3	0	0	0	0	0	1.4	1
WWC1_mut3	HIST2H3A	HIST2H3A	0|11	11	5.5	2	0|5|4|4|4|5|4|4|3|9	0	0	0	0	0	0.79	1
WWC1_mut3	GART	GART	0|5	5	2.5	2	0|0|0|1|16|11|0|1|0|1	0	0	0	0	0	0.19	1
WWC1_mut3	MCCC2	MCCC2	3|6	9	4.5	2	0|1|0|0|70|58|0|0|0|74	0	0	0	0	0	0.06	1
WWC1_mut3	MCCC1	MCCC1	195|173	368	184	2	182|140|64|56|44|42|102|123|53|54	0	0	0	0	0	1.14	1
WWC1_mut3	SLC39A7	SLC39A7	1|1	2	1	2	1|0|1|1|0|0|0|0|1|0	0	0	0	0	0	1	1
WWC1_mut3	HLCS	HLCS	3|5	8	4	2	0|3|1|0|11|2|0|0|0|0	0	0	0	0	0	0.57	1
WWC1_mut3	TOP1	TOP1	3|2	5	2.5	2	0|2|4|3|4|2|0|0|1|2	0	0	0	0	0	0.62	1
WWC1_mut3	KRT16	KRT16	22|5	27	13.5	2	6|0|3|5|0|0|19|22|3|3	0	0	0	0	0	0.66	1
WWC1_mut3	KRT14	KRT14	9|8	17	8.5	2	12|0|4|6|0|0|30|32|4|7	0	0	0	0	0	0.27	1
WWC1_mut3	FLOT1	FLOT1	1|0	1	0.5	2	1|0|0|0|0|0|0|0|0|0	0	0	0	0	0	1	1
WWC1_mut3	FLOT2	FLOT2	0|1	1	0.5	2	0|0|0|0|0|0|0|0|0|0	0	0	0	0	0	5	1
WWC1_mut3	KRT10	KRT10	108|45	153	76.5	2	133|28|16|25|2|3|77|90|16|19	0	0	0	0	0	0.69	1
WWC1_mut3	FLNA	FLNA	30|51	81	40.5	2	403|288|1871|1819|425|440|18|18|1127|560	0	0	0	0	0	0.02	1
WWC1_mut3	FLNB	FLNB	18|25	43	21.5	2	77|55|262|259|43|31|1|3|95|74	0	0	0	0	0	0.08	1
WWC1_mut3	FLNC	FLNC	1|2	3	1.5	2	8|7|91|131|26|16|1|2|53|20	0	0	0	0	0	0.01	1
WWC1_mut3	EIF4A1	EIF4A1	9|10	19	9.5	2	7|9|5|5|34|26|6|11|3|12	0	0	0	0	0	0.32	1
WWC1_mut3	DCD	DCD	1|1	2	1	2	1|0|0|0|0|0|2|2|0|0	0	0	0	0	0	0.5	1
WWC1_mut3	KRT19	KRT19	4|6	10	5	2	7|6|4|6|3|4|7|7|4|1	0	0	0	0	0	0.71	1
WWC1_mut3	KRT18	KRT18	2|4	6	3	2	22|19|34|31|2|2|7|9|38|24	0	0	0	0	0	0.08	1
WWC1_mut3	GANAB	GANAB	1|0	1	0.5	2	0|0|0|0|0|0|5|5|0|0	0	0	0	0	0	0.1	1
WWC1_mut3	CAPNS1	CAPNS1	1|0	1	0.5	2	0|0|0|0|0|0|0|0|0|0	0	0	0	0	0	5	1
WWC1_mut3	GIGYF2	GIGYF2	0|3	3	1.5	2	26|22|74|47|22|14|0|0|36|31	0	0	0	0	0	0.02	1
WWC1_mut3	PRKDC	PRKDC	2|0	2	1	2	0|4|0|0|22|11|8|11|0|4	0	0	0	0	0	0.06	1
WWC1_mut3	PLP2	PLP2	1|1	2	1	2	0|0|0|0|0|0|0|0|0|0	0	0	0	0	0	10	1
WWC1_mut3	RHOA	RHOA	0|1	1	0.5	2	2|2|1|0|0|0|2|2|1|0	0	0	0	0	0	0.25	1
WWC1_mut3	ARF1	ARF1	1|1	2	1	2	1|2|7|3|20|6|5|5|2|8	0	0	0	0	0	0.07	1
WWC1_mut3	ARF4	ARF4	0|1	1	0.5	2	0|0|5|3|4|1|4|4|0|2	0	0	0	0	0	0.11	1
WWC1_mut3	ACAT1	ACAT1	1|1	2	1	2	0|0|0|0|0|0|4|5|0|0	0	0	0	0	0	0.22	1
WWC1_mut3	S100A4	S100A4	5|4	9	4.5	2	2|3|0|0|0|0|0|0|0|0	0	0.01	0	0.01	0	1.8	1
WWC1_mut3	S100A6	S100A6	6|6	12	6	2	4|16|1|1|0|0|0|0|3|1	0	0	0	0	0	0.6	1
WWC1_mut3	SPATS2L	SPATS2L	1|2	3	1.5	2	1|0|0|0|0|0|0|0|0|0	0.06	0.1	0.06	0.1	0.06	3	0.94
WWC1_mut3	CPOX	CPOX	3|2	5	2.5	2	0|1|0|0|0|0|0|0|0|0	0.2	0.29	0.2	0.29	0.2	5	0.8
WWC1_mut3	LDLR	LDLR	0|1	1	0.5	2	0|0|0|0|0|0|0|0|0|0	0	0	0	0	0	5	1
WWC1_mut3	LASP1	LASP1	4|3	7	3.5	2	11|6|4|2|4|2|0|0|0|1	0	0	0	0	0	0.41	1
WWC1_mut3	NOL6	NOL6	0|1	1	0.5	2	0|0|0|0|0|2|0|0|1|5	0	0	0	0	0	0.14	1
WWC1_mut3	SREK1	SREK1	3|4	7	3.5	2	0|4|0|0|0|0|0|0|0|0	0.01	0.02	0.01	0.02	0.01	1.75	0.99
WWC1_mut3	CAPZA1	CAPZA1	1|1	2	1	2	0|0|2|1|12|15|1|0|1|4	0	0	0	0	0	0.07	1
WWC1_mut3	CEP170	CEP170	1|0	1	0.5	2	19|17|16|18|36|32|0|0|15|2	0	0	0	0	0	0.01	1
WWC1_mut3	AK1	AK1	1|1	2	1	2	1|1|0|0|0|0|0|0|0|0	0	0	0	0	0	1	1
WWC1_mut3	ALB	ALB	3|2	5	2.5	2	0|0|0|0|0|0|1|1|0|0	0.05	0.07	0.05	0.07	0.05	2.5	0.95
WWC1_mut3	ERO1A	ERO1A	2|0	2	1	2	0|0|0|0|0|0|1|1|0|0	0.01	0.02	0.01	0.02	0.01	1	0.99
WWC1_mut3	HEXIM1	HEXIM1	1|0	1	0.5	2	0|0|0|0|0|1|0|0|0|1	0	0	0	0	0	0.5	1
WWC1_mut3	ATP1A1	ATP1A1	1|3	4	2	2	1|0|0|0|1|0|8|8|0|0	0	0	0	0	0	0.25	1
WWC1_mut3	CTTN	CTTN	4|7	11	5.5	2	44|40|44|41|79|80|1|0|66|56	0	0	0	0	0	0.07	1
WWC1_mut3	EEF1A1	EEF1A1	39|32	71	35.5	2	40|23|50|60|231|108|20|24|47|39	0	0	0	0	0	0.21	1
WWC1_mut3	PSMD2	PSMD2	0|1	1	0.5	2	0|1|1|0|7|4|0|0|0|1	0	0	0	0	0	0.09	1
WWC1_mut3	RBMXL1	RBMXL1	2|1	3	1.5	2	0|0|0|0|0|1|0|2|0|1	0	0	0	0	0	1	1
WWC1_mut3	AHSG	AHSG	4|4	8	4	2	2|1|0|0|0|0|0|0|0|0	0.05	0.05	0.05	0.05	0.05	2.67	0.95
WWC1_mut3	ACTBL2	ACTBL2	0|1	1	0.5	2	0|0|8|5|9|8|10|9|7|14	0	0	0	0	0	0.04	1
WWC1_mut3	HIST2H4B	HIST2H4B	0|8	8	4	2	0|4|10|8|14|13|7|9|14|16	0	0	0	0	0	0.27	1
WWC1_mut3	CAD	CAD	1|2	3	1.5	2	2|1|0|0|0|0|1|3|0|0	0	0	0	0	0	0.6	1
WWC1_mut3	DDX17	DDX17	3|3	6	3	2	3|0|3|3|5|8|2|5|5|4	0	0	0	0	0	0.46	1
WWC1_mut3	DYNC1I2	DYNC1I2	1|0	1	0.5	2	0|0|0|0|0|1|0|0|1|0	0	0	0	0	0	0.5	1
WWC1_mut3	ESYT2	ESYT2	1|0	1	0.5	2	1|0|4|2|1|0|0|0|0|0	0	0	0	0	0	0.17	1
WWC1_mut3	HMGCL	HMGCL	2|0	2	1	2	0|0|0|0|0|0|0|0|0|0	0.35	0.69	0.35	0.69	0.35	10	0.65
WWC1_mut3	RPL22	RPL22	1|2	3	1.5	2	0|0|4|4|7|1|4|4|4|3	0	0	0	0	0	0.27	1
WWC1_mut3	PSMC2	PSMC2	1|0	1	0.5	2	0|1|7|9|1|1|1|1|7|2	0	0	0	0	0	0.06	1
WWC1_mut3	ITGB1	ITGB1	1|0	1	0.5	2	0|0|0|0|0|0|0|0|0|0	0	0	0	0	0	5	1
WWC1_mut3	CD44	CD44	1|0	1	0.5	2	0|0|1|0|0|0|0|0|0|0	0	0	0	0	0	1	1
WWC1_mut3	KPNB1	KPNB1	3|0	3	1.5	2	2|2|0|1|16|9|7|8|0|7	0	0	0	0	0	0.12	1
WWC1_mut3	SEC61B	SEC61B	0|1	1	0.5	2	0|1|1|2|0|0|4|2|4|1	0	0	0	0	0	0.12	1
WWC1_mut3	CALR	CALR	5|3	8	4	2	0|0|0|0|0|0|0|0|0|0	0.97	1	0.97	1	0.97	40	0.03
WWC1_mut3	FN3KRP	FN3KRP	2|5	7	3.5	2	2|2|0|0|0|0|0|0|0|0	0.02	0.04	0.02	0.04	0.02	1.75	0.98
WWC1_mut3	EEF2	EEF2	14|16	30	15	2	6|7|17|26|31|19|12|16|18|15	0	0	0	0	0	0.53	1
WWC1_mut3	BASP1	BASP1	1|0	1	0.5	2	0|0|8|8|0|3|1|0|17|2	0	0	0	0	0	0.04	1
WWC1_mut3	TGM2	TGM2	2|0	2	1	2	0|0|0|0|0|0|0|0|0|0	0.35	0.69	0.35	0.69	0.35	10	0.65
WWC1_mut3	ACOT9	ACOT9	2|3	5	2.5	2	2|0|0|0|0|1|8|9|0|0	0	0	0	0	0	0.29	1
WWC1_mut3	MIF	MIF	1|0	1	0.5	2	0|0|0|0|0|0|2|3|0|0	0	0	0	0	0	0.2	1
WWC1_mut3	DDX18	DDX18	0|1	1	0.5	2	0|0|4|4|4|1|0|0|1|6	0	0	0	0	0	0.1	1
WWC1_mut3	FAU	FAU	0|2	2	1	2	0|0|0|0|0|0|0|0|0|0	0.35	0.69	0.35	0.69	0.35	10	0.65
WWC1_mut3	DDX39B	DDX39B	0|5	5	2.5	2	2|2|9|8|9|11|5|6|6|11	0	0	0	0	0	0.23	1
WWC1_mut3	RAN	RAN	4|6	10	5	2	4|6|10|12|27|29|11|11|9|13	0	0	0	0	0	0.18	1
WWC1_mut3	GNG12	GNG12	0|1	1	0.5	2	0|0|0|0|0|0|0|0|0|0	0	0	0	0	0	5	1
WWC1_mut3	RARS	RARS	0|2	2	1	2	8|7|19|26|11|12|0|1|21|8	0	0	0	0	0	0.04	1
WWC1_mut3	NDUFA10	NDUFA10	1|0	1	0.5	2	0|0|0|0|1|1|2|2|0|0	0	0	0	0	0	0.25	1
WWC1_mut3	RAB5C	RAB5C	3|0	3	1.5	2	1|0|0|0|2|2|1|1|0|6	0	0	0	0	0	0.38	1
WWC1_mut3	SNU13	SNU13	0|1	1	0.5	2	0|0|0|0|0|1|0|0|0|2	0	0	0	0	0	0.33	1
WWC1_mut3	SEC24C	SEC24C	2|0	2	1	2	1|0|0|0|0|0|1|2|0|0	0	0	0	0	0	0.67	1
WWC1_mut3	MTCH2	MTCH2	3|0	3	1.5	2	1|0|2|0|0|0|1|1|0|4	0	0	0	0	0	0.5	1
WWC1_mut3	PTGES3	PTGES3	2|1	3	1.5	2	0|0|0|0|0|0|0|0|0|0	0.46	0.69	0.46	0.69	0.46	15	0.54
WWC1_mut3	SLC2A1	SLC2A1	0|2	2	1	2	0|0|2|1|1|0|2|1|1|0	0	0	0	0	0	0.5	1
WWC1_mut3	VIM	VIM	39|39	78	39	2	60|42|93|113|56|110|44|52|116|208	0	0	0	0	0	0.24	1
WWC1_mut3	SFN	SFN	1|0	1	0.5	2	0|0|0|0|1|0|1|2|1|0	0	0	0	0	0	0.33	1
WWC1_mut3	LIMA1	LIMA1	1|0	1	0.5	2	11|8|51|48|16|22|5|6|63|37	0	0	0	0	0	0.01	1
WWC1_mut3	ATP5O	ATP5O	0|1	1	0.5	2	0|0|0|0|0|0|2|3|0|0	0	0	0	0	0	0.2	1
WWC1_mut3	ACTB	ACTB	49|29	78	39	2	45|29|29|28|39|39|48|47|29|62	0	0	0	0	0	0.71	1
WWC1_mut3	UQCRC2	UQCRC2	0|1	1	0.5	2	2|0|0|1|8|4|2|2|0|1	0	0	0	0	0	0.08	1
WWC1_mut3	KIF5B	KIF5B	0|1	1	0.5	2	8|5|15|15|16|17|0|0|9|7	0	0	0	0	0	0.03	1
WWC1_mut3	UQCRC1	UQCRC1	2|7	9	4.5	2	2|2|0|0|0|1|3|3|0|3	0.01	0.02	0.01	0.02	0.01	1.5	0.99
WWC1_mut3	RPL37A	RPL37A	2|3	5	2.5	2	0|1|1|0|2|0|1|1|0|0	0.01	0.01	0.01	0.01	0.01	1.67	0.99
WWC1_mut3	OXSR1	OXSR1	1|1	2	1	2	0|2|0|0|0|0|0|0|0|0	0	0	0	0	0	1	1
WWC1_mut3	RPL27A	RPL27A	1|2	3	1.5	2	0|0|0|0|2|2|2|2|0|3	0	0	0	0	0	0.6	1
WWC1_mut3	EIF4A3	EIF4A3	1|0	1	0.5	2	0|0|1|1|11|7|2|5|0|4	0	0	0	0	0	0.06	1
WWC1_mut3	ARFGAP1	ARFGAP1	1|0	1	0.5	2	4|1|8|9|15|22|0|1|13|3	0	0	0	0	0	0.03	1
WWC1_mut3	HRNR	HRNR	34|12	46	23	2	22|4|0|0|0|0|12|10|0|9	0	0	0	0	0	1.35	1
WWC1_mut3	U2AF1	U2AF1	1|1	2	1	2	1|1|2|1|4|2|4|2|1|0	0	0	0	0	0	0.25	1
WWC1_mut3	KHSRP	KHSRP	5|8	13	6.5	2	2|3|10|7|13|19|9|7|9|3	0	0	0	0	0	0.41	1
WWC1_mut3	TNS3	TNS3	1|0	1	0.5	2	1|3|2|2|0|0|0|0|1|0	0	0	0	0	0	0.2	1
WWC1_mut3	RRBP1	RRBP1	6|4	10	5	2	21|24|1|1|0|0|1|0|3|2	0	0	0	0	0	0.22	1
WWC1_mut3	PKM	PKM	34|22	56	28	2	38|23|23|25|29|31|11|9|19|24	0	0	0	0	0	0.81	1
WWC1_mut3	ZNF185	ZNF185	3|4	7	3.5	2	7|8|0|0|0|0|0|0|0|0	0	0	0	0	0	0.47	1
WWC1_mut3	RNPS1	RNPS1	1|1	2	1	2	0|1|3|2|7|11|0|0|3|10	0	0	0	0	0	0.1	1
WWC1_mut3	BUB3	BUB3	1|1	2	1	2	0|0|3|2|6|4|4|6|2|2	0	0	0	0	0	0.17	1
WWC1_mut3	ARGLU1	ARGLU1	32|25	57	28.5	2	21|21|1|0|0|0|0|0|0|0	0	0	0	0	0	1.36	1
WWC1_mut3	COPB2	COPB2	1|1	2	1	2	1|0|2|2|2|0|0|0|0|0	0	0	0	0	0	0.5	1
WWC1_mut3	MTHFD1	MTHFD1	6|3	9	4.5	2	2|0|0|0|11|7|0|0|0|0	0	0	0	0	0	0.5	1
WWC1_mut3	HAT1	HAT1	0|1	1	0.5	2	0|0|1|2|3|3|0|0|1|0	0	0	0	0	0	0.17	1
WWC1_mut3	TUBB	TUBB	10|9	19	9.5	2	23|6|21|24|89|68|22|27|28|39	0	0	0	0	0	0.12	1
WWC1_mut3	PFN1	PFN1	0|1	1	0.5	2	2|0|6|9|2|2|7|5|7|0	0	0	0	0	0	0.06	1
WWC1_mut3	PFN2	PFN2	1|0	1	0.5	2	0|0|1|0|1|2|1|0|0|1	0	0	0	0	0	0.33	1
WWC1_mut3	PROSC	PROSC	1|2	3	1.5	2	0|1|0|0|0|0|0|0|0|0	0.06	0.1	0.06	0.1	0.06	3	0.94
WWC1_mut3	COX17	COX17	2|2	4	2	2	0|1|0|0|0|1|2|2|0|1	0	0	0	0	0	1	1
WWC1_mut3	KRT77	KRT77	2|0	2	1	2	4|0|1|2|1|2|4|4|2|4	0	0	0	0	0	0.25	1
WWC1_mut3	KRT72	KRT72	0|1	1	0.5	2	1|0|1|1|0|0|1|1|0|1	0	0	0	0	0	0.5	1
WWC1_mut3	RPLP1	RPLP1	1|0	1	0.5	2	0|0|0|0|0|0|1|2|1|0	0	0	0	0	0	0.33	1
WWC1_mut3	RPLP0	RPLP0	0|3	3	1.5	2	0|2|2|1|3|2|7|8|1|4	0	0	0	0	0	0.2	1
WWC1_mut3	RFC3	RFC3	0|1	1	0.5	2	0|0|0|0|1|0|1|1|0|1	0	0	0	0	0	0.5	1
WWC1_mut3	PPA1	PPA1	2|1	3	1.5	2	0|0|0|0|7|5|0|2|0|0	0	0	0	0	0	0.25	1
WWC1_mut3	CBX3	CBX3	1|4	5	2.5	2	1|3|6|7|5|32|1|2|7|11	0	0	0	0	0	0.12	1
WWC1_mut3	AKR1C3	AKR1C3	0|1	1	0.5	2	0|0|0|0|0|0|0|0|0|0	0	0	0	0	0	5	1
WWC1_mut3	SET	SET	0|1	1	0.5	2	0|0|10|7|10|5|0|0|7|3	0	0	0	0	0	0.05	1
WWC1_mut3	ATP5A1	ATP5A1	8|15	23	11.5	2	5|7|0|0|31|54|11|18|1|30	0	0	0	0	0	0.27	1
WWC1_mut3	MYH9	MYH9	18|23	41	20.5	2	116|73|24|15|0|1|9|7|13|6	0	0	0	0	0	0.22	1
WWC1_mut3	TPM3	TPM3	5|6	11	5.5	2	0|0|3|2|1|0|3|2|1|1	0	0.01	0	0.01	0	1.83	1
WWC1_mut3	IFI16	IFI16	0|1	1	0.5	2	1|1|0|0|0|0|0|0|0|0	0	0	0	0	0	0.5	1
WWC1_mut3	HNRNPAB	HNRNPAB	1|0	1	0.5	2	0|0|2|1|3|2|8|5|3|3	0	0	0	0	0	0.08	1
WWC1_mut3	FASN	FASN	3|13	16	8	2	127|99|63|59|596|324|0|0|42|135	0	0	0	0	0	0.02	1
WWC1_mut3	RAB14	RAB14	0|1	1	0.5	2	0|0|3|3|2|4|3|4|5|6	0	0	0	0	0	0.09	1
WWC1_mut3	RANBP2	RANBP2	1|0	1	0.5	2	65|53|119|104|62|83|4|4|120|163	0	0	0	0	0	0	1
WWC1_mut3	CLIC4	CLIC4	1|0	1	0.5	2	0|0|0|0|0|0|0|0|0|0	0	0	0	0	0	5	1
WWC1_mut3	H1F0	H1F0	0|1	1	0.5	2	0|0|0|0|0|0|0|0|0|0	0	0	0	0	0	5	1
WWC1_mut3	CLIC1	CLIC1	2|0	2	1	2	3|0|1|2|1|1|2|1|1|0	0	0	0	0	0	0.4	1
WWC1_mut3	RAB1A	RAB1A	3|5	8	4	2	0|3|6|3|3|6|6|5|12|9	0	0	0	0	0	0.38	1
WWC1_mut3	HNRNPA3	HNRNPA3	2|2	4	2	2	0|0|3|6|1|2|7|7|3|0	0	0	0	0	0	0.29	1
WWC1_mut3	HNRNPA1	HNRNPA1	5|3	8	4	2	2|1|10|14|21|14|12|15|16|8	0	0	0	0	0	0.22	1
WWC1_mut3	DOCK7	DOCK7	0|1	1	0.5	2	0|0|0|0|0|2|0|0|0|0	0	0	0	0	0	0.5	1
WWC1_mut3	ENO1	ENO1	47|29	76	38	2	29|26|3|4|35|66|5|7|5|4	0	0	0	0	0	0.75	1
WWC1_mut3	RAB10	RAB10	1|2	3	1.5	2	0|0|5|4|1|3|7|6|3|4	0	0	0	0	0	0.23	1
WWC1_mut3	RPS4X	RPS4X	8|2	10	5	2	5|1|0|0|14|12|2|4|1|3	0	0	0	0	0	0.38	1
WWC1_mut3	DUT	DUT	1|0	1	0.5	2	0|0|1|2|3|2|1|2|1|1	0	0	0	0	0	0.2	1
WWC1_mut3	RACK1	RACK1	4|6	10	5	2	6|8|10|10|10|8|16|14|14|8	0	0	0	0	0	0.33	1
WWC1_mut3	REEP5	REEP5	1|0	1	0.5	2	0|0|0|0|0|0|0|0|0|0	0	0	0	0	0	5	1
WWC1_mut3	IRS1	IRS1	0|2	2	1	2	0|0|0|0|0|0|0|0|0|0	0.35	0.69	0.35	0.69	0.35	10	0.65
WWC1_mut3	TCP1	TCP1	8|8	16	8	2	4|3|0|0|28|24|2|4|0|12	0	0	0	0	0	0.31	1
WWC1_mut3	RPS3A	RPS3A	2|0	2	1	2	2|0|5|3|12|6|2|1|5|8	0	0	0	0	0	0.1	1
WWC1_mut3	MCMBP	MCMBP	1|0	1	0.5	2	0|0|0|0|0|0|0|0|0|0	0	0	0	0	0	5	1
WWC1_mut3	KIF5A	KIF5A	1|0	1	0.5	2	0|0|4|1|5|4|0|0|3|3	0	0	0	0	0	0.11	1
WWC1_mut3	RPL10L	RPL10L	2|0	2	1	2	0|0|1|0|3|1|0|0|0|1	0	0	0	0	0	0.5	1
WWC1_mut3	AMOTL1	AMOTL1	4|2	6	3	2	0|0|0|0|0|0|0|0|0|0	0.84	0.99	0.84	0.99	0.84	30	0.16
WWC1_mut3	PHB2	PHB2	1|1	2	1	2	0|0|0|0|12|21|0|0|0|18	0	0	0	0	0	0.05	1
WWC1_mut3	PRDX6	PRDX6	0|4	4	2	2	0|1|5|9|9|7|2|2|3|2	0	0	0	0	0	0.22	1
WWC1_mut3	PRDX5	PRDX5	0|1	1	0.5	2	0|0|0|0|0|0|7|6|0|0	0	0	0	0	0	0.08	1
WWC1_mut3	PRDX4	PRDX4	6|0	6	3	2	0|0|0|2|2|2|3|1|2|6	0	0	0	0	0	0.67	1
WWC1_mut3	PRDX3	PRDX3	3|5	8	4	2	1|4|1|2|1|0|5|4|1|2	0	0	0	0	0	0.89	1
WWC1_mut3	PRDX2	PRDX2	2|8	10	5	2	2|3|3|3|5|5|2|3|3|2	0	0	0	0	0	1	1
WWC1_mut3	PRDX1	PRDX1	19|25	44	22	2	21|21|11|11|9|10|14|14|10|27	0	0	0	0	0	0.92	1
WWC1_mut3	PRSS1	PRSS1	1|4	5	2.5	2	3|0|0|0|0|0|0|0|0|0	0.03	0.06	0.03	0.06	0.03	1.67	0.97
WWC1_mut3	IMMT	IMMT	1|0	1	0.5	2	0|0|0|0|0|0|2|2|0|0	0	0	0	0	0	0.25	1
WWC1_mut3	YWHAZ	YWHAZ	2|1	3	1.5	2	2|0|0|3|2|1|5|6|2|1	0	0	0	0	0	0.27	1
WWC1_mut3	YWHAQ	YWHAQ	1|3	4	2	2	3|5|0|0|2|1|2|4|1|1	0	0	0	0	0	0.44	1
WWC1_mut3	PFKP	PFKP	0|3	3	1.5	2	2|2|1|1|8|6|0|0|1|0	0	0	0	0	0	0.21	1
WWC1_mut3	HSPD1	HSPD1	9|11	20	10	2	6|2|9|5|2|2|52|65|4|32	0	0	0	0	0	0.17	1
WWC1_mut3	PFKL	PFKL	0|1	1	0.5	2	2|0|0|0|9|5|0|0|0|0	0	0	0	0	0	0.07	1
WWC1_mut3	YWHAB	YWHAB	3|1	4	2	2	0|0|0|2|2|2|1|2|1|0	0	0	0	0	0	1	1
WWC1_mut3	EPRS	EPRS	2|0	2	1	2	8|6|19|12|7|13|4|2|16|12	0	0	0	0	0	0.06	1
WWC1_mut3	CCT6A	CCT6A	2|2	4	2	2	0|0|3|3|32|12|0|2|0|11	0	0	0	0	0	0.09	1
WWC1_mut3	YWHAE	YWHAE	2|0	2	1	2	0|0|0|0|7|8|1|2|1|1	0	0	0	0	0	0.13	1
WWC1_mut3	PRKCI	PRKCI	0|5	5	2.5	2	0|0|0|0|0|0|0|0|0|0	0.5	1	0.5	1	0.5	25	0.5
WWC1_mut3	HDLBP	HDLBP	0|1	1	0.5	2	6|7|26|21|22|26|0|1|18|11	0	0	0	0	0	0.02	1
WWC1_mut3	MAT2A	MAT2A	1|2	3	1.5	2	0|1|0|0|0|0|0|0|0|0	0.06	0.1	0.06	0.1	0.06	3	0.94
WWC1_mut3	RUFY1	RUFY1	1|0	1	0.5	2	6|5|0|0|0|0|0|0|0|0	0	0	0	0	0	0.09	1
WWC1_mut3	PSME2	PSME2	0|1	1	0.5	2	0|0|0|0|0|0|0|0|0|0	0	0	0	0	0	5	1
WWC1_mut3	PSME1	PSME1	0|1	1	0.5	2	0|0|0|0|0|0|0|0|0|0	0	0	0	0	0	5	1
WWC1_mut3	HIST1H3F	HIST1H3F	7|0	7	3.5	2	3|0|4|3|4|5|4|4|3|8	0	0	0	0	0	0.54	1
WWC1_mut3	DYNC1H1	DYNC1H1	7|2	9	4.5	2	11|9|0|0|2|3|0|0|0|1	0	0	0	0	0	0.45	1
WWC1_mut3	LMNA	LMNA	37|37	74	37	2	19|12|6|6|0|0|16|15|3|13	0	0	0	0	0	2.11	1
WWC1_mut3	GCN1	GCN1	0|1	1	0.5	2	13|15|4|2|25|27|0|0|0|13	0	0	0	0	0	0.02	1
WWC1_mut3	SLC16A3	SLC16A3	2|1	3	1.5	2	0|1|1|1|0|0|3|4|2|0	0	0	0	0	0	0.43	1
WWC1_mut3	NSUN2	NSUN2	1|0	1	0.5	2	0|0|3|0|3|4|0|1|2|0	0	0	0	0	0	0.14	1
WWC1_mut3	GSTP1	GSTP1	2|2	4	2	2	0|1|0|1|0|0|7|6|0|0	0	0	0	0	0	0.31	1
WWC1_mut3	CUL4B	CUL4B	0|1	1	0.5	2	2|1|4|5|4|2|0|0|6|1	0	0	0	0	0	0.09	1
WWC1_mut3	SSR4	SSR4	1|0	1	0.5	2	0|0|4|5|2|1|6|8|9|4	0	0	0	0	0	0.06	1
WWC1_mut3	BOLA2	BOLA2	0|1	1	0.5	2	0|2|0|0|2|1|1|0|0|4	0	0	0	0	0	0.17	1
WWC1_mut3	LIMCH1	LIMCH1	0|1	1	0.5	2	22|18|44|47|4|1|0|0|41|16	0	0	0	0	0	0.01	1
WWC1_mut3	TUFM	TUFM	6|12	18	9	2	5|4|4|4|17|14|21|27|3|13	0	0	0	0	0	0.38	1
WWC1_mut3	DYNLL1	DYNLL1	3|4	7	3.5	2	2|1|2|2|5|0|1|0|2|1	0	0	0	0	0	1	1
WWC1_mut3	PCCA	PCCA	83|77	160	80	2	61|48|85|91|94|100|162|202|93|103	0	0	0	0	0	0.44	1
WWC1_mut3	MYL6	MYL6	4|6	10	5	2	3|3|0|1|1|1|4|5|3|3	0	0	0	0	0	1.11	1
WWC1_mut3	TPI1	TPI1	2|1	3	1.5	2	0|0|0|0|0|0|0|0|0|0	0.46	0.69	0.46	0.69	0.46	15	0.54
WWC1_mut3	TXNDC5	TXNDC5	0|2	2	1	2	0|0|0|0|0|0|0|1|0|0	0.05	0.1	0.05	0.1	0.05	2	0.95
WWC1_mut3	CAV1	CAV1	0|2	2	1	2	3|3|4|1|0|0|0|0|2|1	0	0	0	0	0	0.29	1
WWC1_mut3	OCIAD2	OCIAD2	0|1	1	0.5	2	0|0|0|0|0|0|0|0|0|0	0	0	0	0	0	5	1
WWC1_mut3	CALM2	CALM2	1|1	2	1	2	0|0|0|0|1|1|0|0|0|0	0	0	0	0	0	1	1
WWC1_mut3	PC	PC	1037|857	1894	947	2	1035|665|684|765|106|88|808|1083|412|694	0	0	0	0	0	0.89	1
WWC1_mut3	PARK7	PARK7	2|3	5	2.5	2	3|5|0|0|1|2|0|0|0|4	0	0	0	0	0	0.56	1
WWC1_mut3	LOC101060252	LOC101060252	3|0	3	1.5	2	2|0|0|0|0|0|0|0|0|0	0.04	0.08	0.04	0.08	0.04	1.5	0.96
WWC1_mut3	MARCKS	MARCKS	2|0	2	1	2	1|0|5|3|0|0|5|4|3|0	0	0	0	0	0	0.2	1
WWC1_mut3	ZC3HAV1	ZC3HAV1	0|1	1	0.5	2	2|1|16|16|11|14|4|1|11|4	0	0	0	0	0	0.03	1
WWC1_mut3	TAGLN2	TAGLN2	4|2	6	3	2	9|7|18|19|30|23|4|2|17|7	0	0	0	0	0	0.11	1
WWC1_mut3	NAT10	NAT10	0|1	1	0.5	2	2|1|53|24|6|6|1|6|22|48	0	0	0	0	0	0.01	1
WWC1_mut3	LUC7L3	LUC7L3	3|4	7	3.5	2	0|2|0|0|0|0|0|0|0|0	0.12	0.16	0.12	0.16	0.12	3.5	0.88
WWC1_mut3	LUC7L2	LUC7L2	10|13	23	11.5	2	3|5|0|0|2|1|0|0|0|0	0.3	0.57	0.3	0.57	0.3	2.88	0.7
WWC1_mut3	GPI	GPI	0|1	1	0.5	2	0|0|0|0|0|0|0|0|0|0	0	0	0	0	0	5	1
WWC1_mut3	CCDC71	CCDC71	1|0	1	0.5	2	0|0|0|0|0|0|0|0|0|0	0	0	0	0	0	5	1
WWC1_mut3	SLC25A3	SLC25A3	3|0	3	1.5	2	2|0|2|1|4|3|2|2|1|5	0	0	0	0	0	0.33	1
WWC1_mut3	SLC25A1	SLC25A1	2|0	2	1	2	0|0|0|0|8|6|0|0|0|0	0	0	0	0	0	0.14	1
WWC1_mut3	CTSD	CTSD	2|0	2	1	2	0|0|0|0|0|0|0|0|0|0	0.35	0.69	0.35	0.69	0.35	10	0.65
WWC1_mut3	SLC25A6	SLC25A6	0|3	3	1.5	2	4|2|9|10|115|38|9|10|9|23	0	0	0	0	0	0.02	1
WWC1_mut3	SLC25A5	SLC25A5	12|1	13	6.5	2	1|4|8|9|26|14|7|9|7|26	0	0	0	0	0	0.25	1
WWC1_mut3	RPL14	RPL14	2|2	4	2	2	1|0|1|3|9|5|0|0|0|4	0	0	0	0	0	0.29	1
WWC1_mut3	RPL15	RPL15	9|7	16	8	2	6|2|7|9|9|16|2|2|6|17	0	0	0	0	0	0.48	1
WWC1_mut3	CTSZ	CTSZ	0|1	1	0.5	2	0|0|0|0|0|0|0|0|0|0	0	0	0	0	0	5	1
WWC1_mut3	RPL17	RPL17	3|6	9	4.5	2	3|3|1|1|6|3|2|1|3|4	0	0	0	0	0	0.9	1
WWC1_mut3	RPL10	RPL10	0|4	4	2	2	0|1|2|2|7|6|2|2|1|3	0	0	0	0	0	0.31	1
WWC1_mut3	RPL11	RPL11	3|4	7	3.5	2	1|2|4|4|13|7|5|3|5|6	0	0	0	0	0	0.35	1
WWC1_mut3	RPL12	RPL12	1|1	2	1	2	0|0|4|3|2|1|4|4|1|1	0	0	0	0	0	0.25	1
WWC1_mut3	RPL13	RPL13	5|6	11	5.5	2	3|6|3|3|7|6|3|4|3|4	0	0	0	0	0	0.85	1
WWC1_mut3	ACOT7	ACOT7	1|2	3	1.5	2	0|0|0|1|2|3|0|1|0|0	0	0	0	0	0	0.6	1
WWC1_mut3	RPL18	RPL18	1|0	1	0.5	2	1|0|1|1|5|6|2|1|1|3	0	0	0	0	0	0.09	1
WWC1_mut3	RPL19	RPL19	9|6	15	7.5	2	6|6|2|2|4|2|2|1|1|2	0	0	0	0	0	1.25	1
WWC1_mut3	GMPS	GMPS	2|1	3	1.5	2	0|0|3|5|5|4|0|1|2|2	0	0	0	0	0	0.3	1
WWC1_mut3	TOR1AIP2	TOR1AIP2	0|1	1	0.5	2	0|0|0|0|0|0|0|0|0|0	0	0	0	0	0	5	1
WWC1_mut3	CNN3	CNN3	3|0	3	1.5	2	3|4|1|0|16|7|1|1|0|0	0	0	0	0	0	0.13	1
WWC1_mut3	CNN2	CNN2	1|0	1	0.5	2	2|0|4|5|5|4|2|1|2|3	0	0	0	0	0	0.1	1
WWC1_mut3	PHB	PHB	0|2	2	1	2	1|0|0|0|3|5|1|2|0|2	0	0	0	0	0	0.25	1
WWC1_mut3	PTPN11	PTPN11	2|1	3	1.5	2	2|4|4|3|15|10|0|0|3|1	0	0	0	0	0	0.12	1
WWC1_mut3	ARCN1	ARCN1	1|0	1	0.5	2	0|2|1|1|7|6|0|0|4|0	0	0	0	0	0	0.08	1
WWC1_mut3	PTPN14	PTPN14	9|17	26	13	2	0|0|0|0|0|0|0|0|0|0	1	1	1	1	1	130	0
WWC1_mut3	KPNA1	KPNA1	0|1	1	0.5	2	0|0|0|0|1|1|0|0|0|1	0	0	0	0	0	0.5	1
WWC1_mut3	COPB1	COPB1	3|2	5	2.5	2	3|3|4|3|3|3|0|2|4|0	0	0	0	0	0	0.62	1
WWC1_mut3	SURF6	SURF6	2|0	2	1	2	0|0|6|5|0|1|0|0|3|0	0	0	0	0	0	0.18	1
WWC1_mut3	EME2	EME2	3|0	3	1.5	2	0|0|0|0|0|0|0|0|0|0	0.47	0.93	0.47	0.93	0.47	15	0.53
WWC1_mut3	RRAS2	RRAS2	1|0	1	0.5	2	1|0|0|0|0|0|1|0|0|1	0	0	0	0	0	0.5	1
WWC1_mut3	GAPDH	GAPDH	16|4	20	10	2	1|0|0|0|1|1|6|4|1|0	0.35	0.7	0.35	0.7	0.35	2	0.65
WWC1_mut3	MATR3	MATR3	2|1	3	1.5	2	1|0|13|11|16|10|5|8|5|16	0	0	0	0	0	0.09	1
WWC1_mut3	NDRG1	NDRG1	0|1	1	0.5	2	3|3|0|0|3|4|0|0|0|0	0	0	0	0	0	0.14	1
WWC1_mut3	EIF5A	EIF5A	2|0	2	1	2	0|0|5|3|5|3|4|4|2|0	0	0	0	0	0	0.2	1
WWC1_mut3	SRSF7	SRSF7	1|0	1	0.5	2	0|0|2|2|0|2|2|0|2|1	0	0	0	0	0	0.25	1
WWC1_mut3	SRSF6	SRSF6	1|0	1	0.5	2	0|0|3|1|2|0|1|0|2|2	0	0	0	0	0	0.2	1
WWC1_mut3	SRSF1	SRSF1	1|0	1	0.5	2	0|0|0|0|1|2|0|0|0|0	0	0	0	0	0	0.33	1
WWC1_mut3	SRSF3	SRSF3	0|1	1	0.5	2	0|0|3|3|3|2|1|1|2|0	0	0	0	0	0	0.17	1
WWC1_mut3	NONO	NONO	6|4	10	5	2	11|9|27|32|65|52|5|8|45|38	0	0	0	0	0	0.09	1
WWC1_mut3	AHNAK	AHNAK	85|204	289	144.5	2	1291|1017|586|519|48|102|2|5|562|1021	0	0	0	0	0	0.12	1
WWC1_mut3	SRSF8	SRSF8	1|0	1	0.5	2	0|0|0|0|0|0|0|0|0|0	0	0	0	0	0	5	1
WWC1_mut3	RAPH1	RAPH1	0|2	2	1	2	7|8|10|9|1|4|0|0|10|2	0	0	0	0	0	0.1	1
WWC1_mut3	JUP	JUP	3|0	3	1.5	2	2|0|4|5|4|3|5|4|4|6	0	0	0	0	0	0.27	1
WWC1_mut3	TFRC	TFRC	1|1	2	1	2	1|0|2|1|0|0|4|4|1|3	0	0	0	0	0	0.25	1
WWC1_mut3	CANX	CANX	2|0	2	1	2	0|0|1|1|1|2|4|4|0|0	0	0	0	0	0	0.25	1
WWC1_mut3	RBM39	RBM39	6|5	11	5.5	2	4|4|3|2|3|1|0|0|3|1	0	0	0	0	0	1.38	1
WWC1_mut3	SURF4	SURF4	0|1	1	0.5	2	1|0|2|3|2|3|2|4|0|4	0	0	0	0	0	0.12	1
WWC1_mut3	PGK1	PGK1	3|0	3	1.5	2	0|0|0|0|0|0|0|1|0|0	0.15	0.29	0.15	0.29	0.15	3	0.85
WWC1_mut3	TUBB6	TUBB6	2|0	2	1	2	2|0|4|7|37|19|9|10|9|12	0	0	0	0	0	0.04	1
WWC1_mut3	UBA6	UBA6	0|5	5	2.5	2	0|4|0|0|0|0|0|0|0|0	0.02	0.04	0.02	0.04	0.02	1.25	0.98
WWC1_mut3	PDP1	PDP1	1|0	1	0.5	2	0|0|0|0|0|0|0|0|0|0	0	0	0	0	0	5	1
WWC1_mut3	UBA1	UBA1	0|1	1	0.5	2	0|0|0|1|5|2|0|1|0|0	0	0	0	0	0	0.14	1
WWC1_mut3	PTPN1	PTPN1	1|1	2	1	2	2|2|0|4|4|4|0|0|1|1	0	0	0	0	0	0.25	1
WWC1_mut3	SH3BGRL3	SH3BGRL3	0|1	1	0.5	2	0|0|0|0|0|0|0|0|0|0	0	0	0	0	0	5	1
WWC1_mut3	GNAS	GNAS	1|0	1	0.5	2	0|1|0|0|1|1|2|1|0|1	0	0	0	0	0	0.33	1
WWC1_mut3	MRPS21	MRPS21	0|1	1	0.5	2	0|0|0|0|0|0|1|0|0|0	0	0	0	0	0	1	1
WWC1_mut3	PHF5A	PHF5A	0|2	2	1	2	0|0|0|0|0|0|0|0|0|0	0.35	0.69	0.35	0.69	0.35	10	0.65
WWC1_mut3	CRK	CRK	0|1	1	0.5	2	10|3|14|6|33|22|0|0|8|1	0	0	0	0	0	0.02	1
WWC1_mut3	RPS12	RPS12	0|2	2	1	2	0|0|0|1|1|14|2|4|1|7	0	0	0	0	0	0.1	1
WWC1_mut3	RPL18A	RPL18A	4|3	7	3.5	2	3|1|3|3|6|3|4|3|4|5	0	0	0	0	0	0.64	1
WWC1_mut3	NAMPT	NAMPT	7|3	10	5	2	4|6|0|0|4|8|0|0|0|0	0	0	0	0	0	0.71	1
WWC1_mut3	RPS15A	RPS15A	5|4	9	4.5	2	2|5|3|5|10|7|5|5|4|10	0	0	0	0	0	0.45	1
WWC1_mut3	RPS6	RPS6	10|7	17	8.5	2	11|7|4|4|9|14|3|4|3|10	0	0	0	0	0	0.68	1
WWC1_mut3	KRT1	KRT1	144|61	205	102.5	2	155|43|14|20|4|12|74|95|26|56	0	0	0	0	0	0.82	1
WWC1_mut3	KRT7	KRT7	5|5	10	5	2	14|10|17|17|0|3|8|12|15|15	0	0	0	0	0	0.29	1
WWC1_mut3	RPS2	RPS2	4|3	7	3.5	2	5|3|3|3|20|10|3|2|2|12	0	0	0	0	0	0.22	1
WWC1_mut3	KRT5	KRT5	11|7	18	9	2	18|5|1|3|0|0|27|26|1|5	0	0	0	0	0	0.34	1
WWC1_mut3	VDAC2	VDAC2	3|5	8	4	2	3|4|10|9|9|9|19|14|10|14	0	0	0	0	0	0.24	1
WWC1_mut3	KRT9	KRT9	139|77	216	108	2	132|62|9|11|1|9|93|121|7|35	0	0	0	0	0	0.85	1
WWC1_mut3	KRT8	KRT8	1|4	5	2.5	2	4|10|21|21|9|15|22|19|20|26	0	0	0	0	0	0.1	1
WWC1_mut3	FRMD6	FRMD6	0|1	1	0.5	2	1|0|0|0|0|0|0|0|0|0	0	0	0	0	0	1	1
WWC1_mut3	RPS9	RPS9	4|5	9	4.5	2	3|2|1|3|11|9|2|1|0|7	0	0	0	0	0	0.45	1
WWC1_mut3	RPS8	RPS8	8|9	17	8.5	2	9|7|5|4|14|12|8|6|4|17	0	0	0	0	0	0.55	1
WWC1_mut3	FLG2	FLG2	8|1	9	4.5	2	5|0|0|0|0|0|1|3|0|0	0	0	0	0	0	1.12	1
WWC1_mut3	NUMA1	NUMA1	5|3	8	4	2	69|56|108|84|3|17|6|10|103|173	0	0	0	0	0	0.03	1
WWC1_mut3	FHL2	FHL2	1|0	1	0.5	2	0|0|1|0|0|0|1|1|0|1	0	0	0	0	0	0.5	1
WWC1_mut3	CAST	CAST	2|0	2	1	2	18|17|6|4|2|2|0|0|3|0	0	0	0	0	0	0.06	1
WWC1_mut3	KRT6B	KRT6B	2|0	2	1	2	0|0|4|4|0|0|18|19|1|8	0	0	0	0	0	0.05	1
WWC1_mut3	KRT6C	KRT6C	0|12	12	6	2	0|0|3|3|0|0|20|19|0|5	0	0	0	0	0	0.31	1
WWC1_mut3	KRT6A	KRT6A	4|0	4	2	2	2|0|3|3|0|0|18|19|0|5	0	0	0	0	0	0.11	1
WWC1_mut3	DSG1	DSG1	1|0	1	0.5	2	0|0|0|0|0|0|4|2|0|0	0	0	0	0	0	0.17	1
WWC1_mut3	HIST2H2AA4	HIST2H2AA4	8|7	15	7.5	2	0|2|10|7|13|23|3|3|11|17	0	0	0	0	0	0.38	1
WWC1_mut3	RPS26	RPS26	1|0	1	0.5	2	2|1|1|1|2|1|1|1|0|5	0	0	0	0	0	0.14	1
WWC1_mut3	RPS27	RPS27	0|2	2	1	2	0|3|3|3|3|4|2|2|4|1	0	0	0	0	0	0.25	1
WWC1_mut3	RPS25	RPS25	1|0	1	0.5	2	0|0|0|0|0|0|0|0|0|0	0	0	0	0	0	5	1
WWC1_mut3	ACACA	ACACA	310|357	667	333.5	2	293|1|215|201|33|25|380|449|231|231	0	0	0	0	0	0.8	1
WWC1_mut3	RPS23	RPS23	2|4	6	3	2	2|2|3|2|14|7|4|6|4|8	0	0	0	0	0	0.27	1
WWC1_mut3	RPS20	RPS20	4|5	9	4.5	2	2|4|4|3|2|5|4|3|6|4	0	0	0	0	0	0.82	1
WWC1_mut3	RPS21	RPS21	2|0	2	1	2	0|0|1|1|1|0|1|2|2|1	0	0	0	0	0	0.5	1
WWC1_mut3	RPS28	RPS28	3|2	5	2.5	2	2|0|1|2|2|1|2|2|2|7	0	0	0	0	0	0.56	1
WWC1_mut3	RPS29	RPS29	2|1	3	1.5	2	0|1|0|0|0|0|0|0|0|0	0.06	0.1	0.06	0.1	0.06	3	0.94
WWC1_mut3	ZC3HAV1L	ZC3HAV1L	0|2	2	1	2	0|1|0|0|0|0|0|0|0|0	0.05	0.1	0.05	0.1	0.05	2	0.95
WWC1_mut3	LGALS1	LGALS1	15|16	31	15.5	2	13|11|1|1|0|0|5|5|0|4	0	0	0	0	0	1.29	1
WWC1_mut3	QARS	QARS	0|1	1	0.5	2	1|2|3|3|1|1|0|0|4|1	0	0	0	0	0	0.14	1
WWC1_mut3	TARDBP	TARDBP	2|1	3	1.5	2	0|0|3|3|3|6|3|4|3|5	0	0	0	0	0	0.27	1
WWC1_mut3	ISOC2	ISOC2	2|2	4	2	2	0|0|0|0|0|0|0|2|0|4	0	0	0	0	0	0.67	1
WWC1_mut3	RPSA	RPSA	0|2	2	1	2	0|0|1|0|2|1|1|1|0|7	0	0	0	0	0	0.22	1
WWC1_mut3	HSPA1B	HSPA1B	14|0	14	7	2	9|0|25|27|107|158|15|20|29|41	0	0	0	0	0	0.05	1
WWC1_mut3	FARSB	FARSB	1|1	2	1	2	0|0|0|0|2|1|0|0|0|0	0	0	0	0	0	0.67	1
WWC1_mut3	KIAA1217	KIAA1217	1|2	3	1.5	2	8|9|0|0|0|0|0|0|0|0	0	0	0	0	0	0.18	1
WWC1_mut3	PPIB	PPIB	1|0	1	0.5	2	0|0|0|0|0|0|4|2|0|0	0	0	0	0	0	0.17	1
WWC1_mut3	PPIA	PPIA	12|2	14	7	2	5|2|1|1|3|0|6|8|0|0	0	0	0	0	0	1	1
WWC1_mut3	PPP2R1A	PPP2R1A	0|5	5	2.5	2	0|0|0|0|3|0|0|0|0|0	0.06	0.12	0.06	0.12	0.06	1.67	0.94
WWC1_mut3	VARS	VARS	3|0	3	1.5	2	3|0|3|1|8|4|0|0|1|4	0	0	0	0	0	0.25	1
WWC1_mut3	CORO1B	CORO1B	0|4	4	2	2	34|21|44|42|42|30|0|0|58|17	0	0	0	0	0	0.04	1
WWC1_mut3	CORO1C	CORO1C	0|2	2	1	2	3|4|11|10|16|7|0|0|7|2	0	0	0	0	0	0.07	1
WWC1_mut3	HIST2H2BF	HIST2H2BF	0|16	16	8	2	0|2|15|15|21|33|9|6|20|39	0	0	0	0	0	0.22	1
WWC1_mut3	MAP4	MAP4	4|5	9	4.5	2	94|69|80|86|34|46|1|1|87|31	0	0	0	0	0	0.05	1
WWC1_mut3	GPD2	GPD2	2|3	5	2.5	2	0|1|1|0|0|0|0|0|0|0	0.05	0.07	0.05	0.07	0.05	2.5	0.95
WWC1_mut3	RPL29	RPL29	2|2	4	2	2	2|2|2|3|4|3|0|1|2|1	0	0	0	0	0	0.57	1
WWC1_mut3	RPL28	RPL28	4|4	8	4	2	2|0|5|5|25|10|0|1|2|8	0	0	0	0	0	0.23	1
WWC1_mut3	RPL24	RPL24	0|1	1	0.5	2	2|2|5|4|4|6|1|1|5|6	0	0	0	0	0	0.08	1
WWC1_mut3	RPL26	RPL26	0|1	1	0.5	2	0|0|0|0|7|4|0|0|0|0	0	0	0	0	0	0.09	1
WWC1_mut3	RPL21	RPL21	1|2	3	1.5	2	3|4|1|1|11|10|0|1|0|6	0	0	0	0	0	0.14	1
WWC1_mut3	RPL23	RPL23	1|1	2	1	2	2|2|3|4|9|7|2|4|3|5	0	0	0	0	0	0.12	1
WWC1_mut3	TLN1	TLN1	2|0	2	1	2	58|48|22|20|43|41|0|0|10|9	0	0	0	0	0	0.02	1
WWC1_mut3	HNRNPA2B1	HNRNPA2B1	4|5	9	4.5	2	1|1|15|10|11|16|12|16|12|15	0	0	0	0	0	0.28	1
WWC1_mut3	COPG1	COPG1	2|0	2	1	2	1|0|2|3|9|7|0|0|4|2	0	0	0	0	0	0.12	1
WWC1_mut3	ANXA1	ANXA1	7|10	17	8.5	2	7|5|2|4|0|0|0|0|2|3	0	0	0	0	0	1.42	1
WWC1_mut3	ANXA2	ANXA2	41|51	92	46	2	39|47|25|35|7|10|11|11|34|46	0	0	0	0	0	0.99	1
WWC1_mut3	HSPB1	HSPB1	4|7	11	5.5	2	4|5|1|1|0|0|0|0|0|9	0	0	0	0	0	0.79	1
WWC1_mut3	SERBP1	SERBP1	13|8	21	10.5	2	27|13|35|41|58|72|2|1|43|30	0	0	0	0	0	0.16	1
WWC1_mut3	MTPN	MTPN	1|1	2	1	2	0|1|0|0|0|0|1|1|0|0	0	0	0	0	0	1	1
WWC1_mut3	SUCLG1	SUCLG1	1|0	1	0.5	2	0|0|0|0|0|1|3|3|0|0	0	0	0	0	0	0.17	1
WWC1_mut3	ALDOA	ALDOA	8|0	8	4	2	0|0|0|2|0|0|1|2|2|0	0.29	0.58	0.29	0.58	0.29	2	0.71
WWC1_mut3	RTFDC1	RTFDC1	1|1	2	1	2	0|0|0|1|0|0|0|0|0|0	0	0	0	0	0	2	1
WWC1_mut3	SQSTM1	SQSTM1	1|3	4	2	2	22|17|15|14|7|5|0|2|8|25	0	0	0	0	0	0.09	1
WWC1_mut3	UPP1	UPP1	0|1	1	0.5	2	0|0|0|0|0|0|0|0|0|0	0	0	0	0	0	5	1
WWC1_mut3	SRRM1	SRRM1	0|1	1	0.5	2	0|2|5|3|0|0|0|0|3|1	0	0	0	0	0	0.12	1
WWC1_mut3	SRRM2	SRRM2	2|2	4	2	2	5|6|33|27|0|0|0|1|25|13	0	0	0	0	0	0.07	1
WWC1_mut3	PURB	PURB	0|1	1	0.5	2	0|0|0|0|1|0|0|0|0|0	0	0	0	0	0	1	1
WWC1_mut3	RDH11	RDH11	1|0	1	0.5	2	0|0|0|0|0|0|0|0|0|0	0	0	0	0	0	5	1
WWC1_mut3	CKAP4	CKAP4	1|1	2	1	2	0|0|0|0|1|1|0|0|0|3	0	0	0	0	0	0.5	1
WWC1_mut3	GSR	GSR	4|6	10	5	2	1|2|0|0|0|0|0|0|0|0	0.21	0.37	0.21	0.37	0.21	3.33	0.79
WWC1_mut3	LRPPRC	LRPPRC	3|0	3	1.5	2	1|0|2|0|0|0|68|76|0|1	0	0	0	0	0	0.02	1
WWC1_mut3	DHX15	DHX15	2|4	6	3	2	3|6|9|8|7|14|7|6|9|27	0	0	0	0	0	0.15	1
WWC1_mut3	S100A11	S100A11	2|1	3	1.5	2	1|0|1|1|0|2|0|1|1|0	0	0	0	0	0	1	1
WWC1_mut3	ZYX	ZYX	3|2	5	2.5	2	4|2|6|4|13|16|0|0|13|2	0	0	0	0	0	0.17	1
WWC1_mut3	S100A16	S100A16	3|0	3	1.5	2	0|0|0|0|0|0|0|0|0|0	0.47	0.93	0.47	0.93	0.47	15	0.53
WWC1_mut3	WWC1	WWC1	95|250	345	172.5	2	0|0|0|0|0|0|0|0|0|0	1	1	1	1	1	1725	0
WWC1_mut3	LYZ	LYZ	3|0	3	1.5	2	0|0|0|0|0|0|0|0|0|0	0.47	0.93	0.47	0.93	0.47	15	0.53
WWC1_mut3	HSP90AB1	HSP90AB1	16|12	28	14	2	15|11|29|26|29|28|22|25|30|13	0	0	0	0	0	0.47	1
WWC1_mut3	PTBP1	PTBP1	9|12	21	10.5	2	4|3|12|9|6|5|10|14|4|4	0	0	0	0	0	0.81	1
WWC1_mut3	DDX3X	DDX3X	7|5	12	6	2	9|0|17|16|26|38|12|6|13|21	0	0	0	0	0	0.19	1
WWC1_mut3	P4HB	P4HB	8|1	9	4.5	2	1|0|0|0|0|0|1|3|0|0	0.29	0.58	0.29	0.58	0.29	2.25	0.71
WWC1_mut3	HK1	HK1	0|2	2	1	2	0|0|0|0|0|1|0|0|0|0	0.05	0.1	0.05	0.1	0.05	2	0.95
WWC1_mut3	SERPINB8	SERPINB8	0|2	2	1	2	0|0|0|0|0|0|0|0|0|0	0.35	0.69	0.35	0.69	0.35	10	0.65
WWC1_mut3	SERPINB1	SERPINB1	4|9	13	6.5	2	2|4|0|0|0|0|0|0|0|0	0.09	0.19	0.09	0.19	0.09	2.17	0.91
WWC1_mut3	HSDL2	HSDL2	1|1	2	1	2	1|0|0|0|0|0|4|5|0|1	0	0	0	0	0	0.22	1
WWC1_mut3	SERPINB6	SERPINB6	6|7	13	6.5	2	0|5|0|0|0|0|0|0|0|0	0.04	0.06	0.04	0.06	0.04	2.6	0.96
WWC1_mut3	KRT2	KRT2	67|31	98	49	2	84|22|6|15|1|2|92|120|8|28	0	0	0	0	0	0.46	1
WWC1_mut3	EEF1G	EEF1G	1|1	2	1	2	0|0|3|0|13|4|5|3|1|19	0	0	0	0	0	0.06	1
WWC1_mut3	EEF1D	EEF1D	2|0	2	1	2	6|4|11|12|4|4|0|0|13|18	0	0	0	0	0	0.06	1
WWC1_mut3	C1orf35	C1orf35	2|0	2	1	2	1|0|0|0|0|0|0|0|0|0	0.05	0.1	0.05	0.1	0.05	2	0.95
WWC1_mut3	DDX5	DDX5	3|1	4	2	2	0|3|13|12|10|12|8|7|12|12	0	0	0	0	0	0.16	1
WWC1_mut3	DDX6	DDX6	1|0	1	0.5	2	1|0|1|0|9|4|0|0|1|0	0	0	0	0	0	0.08	1
WWC1_mut3	GRB2	GRB2	0|1	1	0.5	2	0|0|0|0|0|0|0|0|0|0	0	0	0	0	0	5	1
WWC1_mut3	LDHB	LDHB	1|3	4	2	2	0|0|3|3|2|0|3|2|2|0	0	0	0	0	0	0.67	1
WWC1_mut3	RPS3	RPS3	14|13	27	13.5	2	10|7|6|5|33|39|8|6|5|21	0	0	0	0	0	0.38	1
WWC1_mut3	EIF4G1	EIF4G1	0|1	1	0.5	2	30|28|46|43|46|48|0|0|51|25	0	0	0	0	0	0.01	1
WWC1_mut3	NUP205	NUP205	1|0	1	0.5	2	0|0|0|0|0|0|1|1|0|2	0	0	0	0	0	0.33	1
WWC1_mut3	STMN1	STMN1	0|3	3	1.5	2	14|6|1|3|16|18|0|0|10|0	0	0	0	0	0	0.09	1
WWC1_mut3	RPL8	RPL8	4|5	9	4.5	2	6|3|0|1|8|5|0|0|1|8	0	0	0	0	0	0.56	1
WWC1_mut3	RPL9	RPL9	1|4	5	2.5	2	3|3|8|6|7|5|5|5|2|9	0	0	0	0	0	0.29	1
WWC1_mut3	RPL6	RPL6	11|11	22	11	2	12|8|20|13|19|15|5|7|14|15	0	0	0	0	0	0.56	1
WWC1_mut3	RPL7	RPL7	3|4	7	3.5	2	4|5|0|1|9|10|0|0|0|2	0	0	0	0	0	0.37	1
WWC1_mut3	RPL4	RPL4	8|15	23	11.5	2	4|8|3|3|6|8|1|1|2|12	0	0	0	0	0	1.15	1
WWC1_mut3	PCMT1	PCMT1	0|3	3	1.5	2	0|3|1|0|0|1|0|2|1|0	0	0	0	0	0	0.6	1
WWC1_mut3	RPL3	RPL3	7|8	15	7.5	2	6|5|4|3|17|18|2|3|5|8	0	0	0	0	0	0.43	1
WWC1_mut3	UBE2L6	UBE2L6	0|1	1	0.5	2	0|0|0|0|0|0|0|0|0|0	0	0	0	0	0	5	1
WWC1_mut3	DEK	DEK	1|0	1	0.5	2	0|0|0|0|0|1|0|0|1|0	0	0	0	0	0	0.5	1
WWC1_mut3	RNH1	RNH1	1|1	2	1	2	0|0|0|0|0|0|0|0|0|0	0	0	0	0	0	10	1
WWC1_mut3	CLTC	CLTC	2|4	6	3	2	2|0|2|4|0|1|12|9|2|0	0	0	0	0	0	0.29	1
WWC1_mut3	RPL36AL	RPL36AL	2|0	2	1	2	0|1|1|0|2|1|0|0|0|1	0	0	0	0	0	0.67	1
WWC1_mut3	RAC2	RAC2	0|2	2	1	2	0|0|0|0|0|0|0|0|0|0	0.35	0.69	0.35	0.69	0.35	10	0.65
WWC1_mut3	LUC7L	LUC7L	5|0	5	2.5	2	0|0|0|0|2|1|0|0|0|0	0.08	0.16	0.08	0.16	0.08	1.67	0.92
WWC1_mut3	LOC100996852	LOC100996852	1|0	1	0.5	2	1|0|0|0|0|0|0|0|0|0	0	0	0	0	0	1	1
WWC1_mut3	UBAP2	UBAP2	0|1	1	0.5	2	3|4|10|9|11|7|0|0|14|9	0	0	0	0	0	0.04	1
WWC1_mut3	TUBA1A	TUBA1A	4|6	10	5	2	0|0|44|50|105|156|19|19|42|40	0	0	0	0	0	0.04	1
WWC1_mut3	LANCL2	LANCL2	3|2	5	2.5	2	1|1|0|0|0|0|2|2|0|0	0	0	0	0	0	1.25	1
WWC1_mut3	PCBP2	PCBP2	2|2	4	2	2	2|0|10|12|30|26|4|4|8|8	0	0	0	0	0	0.07	1
WWC1_mut3	SRP14	SRP14	0|2	2	1	2	0|1|2|1|0|0|1|1|1|2	0	0	0	0	0	0.5	1
WWC1_mut3	SRP19	SRP19	1|2	3	1.5	2	0|1|0|0|0|0|1|0|0|0	0.01	0.02	0.01	0.02	0.01	1.5	0.99
WWC1_mut3	TOP2A	TOP2A	0|1	1	0.5	2	1|0|50|38|2|8|5|6|43|12	0	0	0	0	0	0.01	1
WWC1_mut3	ANLN	ANLN	1|0	1	0.5	2	9|5|7|4|0|0|0|0|1|1	0	0	0	0	0	0.06	1
WWC1_mut3	HIST1H2BD	HIST1H2BD	18|0	18	9	2	5|0|15|15|21|33|9|6|20|39	0	0	0	0	0	0.25	1
WWC1_mut3	MAP2K3	MAP2K3	0|1	1	0.5	2	0|0|0|0|0|0|0|0|0|0	0	0	0	0	0	5	1
WWC1_mut3	PLEC	PLEC	84|107	191	95.5	2	149|127|7|3|0|0|17|22|4|19	0	0	0	0	0	0.69	1
WWC1_mut3	ITPR3	ITPR3	1|1	2	1	2	1|1|0|0|0|0|0|0|0|0	0	0	0	0	0	1	1
WWC1_mut3	STT3A	STT3A	1|1	2	1	2	0|0|2|1|0|1|1|1|1|0	0	0	0	0	0	0.67	1
WWC1_mut3	G6PD	G6PD	5|7	12	6	2	10|3|0|2|0|0|0|1|0|0	0	0	0	0	0	0.92	1
WWC1_mut3	HTT	HTT	1|0	1	0.5	2	0|0|0|0|0|0|0|0|0|0	0	0	0	0	0	5	1
WWC1_mut3	NUP155	NUP155	0|1	1	0.5	2	0|0|0|1|3|3|2|4|0|4	0	0	0	0	0	0.12	1
WWC1_mut3	ACACB	ACACB	13|11	24	12	2	5|4|27|25|5|4|70|88|28|18	0	0	0	0	0	0.15	1
WWC1_mut3	FAM120A	FAM120A	1|2	3	1.5	2	2|3|1|0|0|0|0|0|2|0	0	0	0	0	0	0.6	1
WWC1_mut3	RPL35A	RPL35A	0|1	1	0.5	2	0|0|1|0|1|3|1|1|0|6	0	0	0	0	0	0.11	1
WWC1_mut3	HNRNPH1	HNRNPH1	2|6	8	4	2	1|3|4|3|9|7|7|11|4|6	0	0	0	0	0	0.4	1
WWC1_mut3	ATP5B	ATP5B	1|1	2	1	2	0|0|3|1|32|30|13|10|1|6	0	0	0	0	0	0.03	1
WWC1_mut3	GNAI2	GNAI2	1|0	1	0.5	2	0|0|0|0|0|0|3|2|0|0	0	0	0	0	0	0.2	1
WWC1_mut3	RAB8A	RAB8A	2|0	2	1	2	1|0|5|2|1|1|5|3|4|6	0	0	0	0	0	0.18	1
WWC1_mut3	RPL13A	RPL13A	2|4	6	3	2	0|3|2|2|5|5|1|0|1|5	0	0	0	0	0	0.6	1
WWC1_mut3	POLDIP3	POLDIP3	1|1	2	1	2	0|0|2|0|6|8|0|0|1|2	0	0	0	0	0	0.14	1
WWC1_mut3	HNRNPU	HNRNPU	9|8	17	8.5	2	7|5|20|20|29|33|8|9|21|37	0	0	0	0	0	0.24	1
WWC1_mut3	TECR	TECR	3|2	5	2.5	2	0|0|1|4|2|2|0|1|1|2	0	0	0	0	0	0.83	1
WWC1_mut3	HLA-C	HLA;HLA-C	2|2	4	2	2	0|1|0|0|0|0|2|3|0|0	0	0	0	0	0	0.8	1
WWC1_mut3	HNRNPK	HNRNPK	8|8	16	8	2	6|8|29|31|34|30|13|15|32|26	0	0	0	0	0	0.24	1
WWC1_mut3	HNRNPL	HNRNPL	0|3	3	1.5	2	0|0|21|18|13|16|16|14|16|19	0	0	0	0	0	0.07	1
WWC1_mut3	HNRNPM	HNRNPM	2|4	6	3	2	5|2|14|9|31|13|13|19|7|19	0	0	0	0	0	0.12	1
WWC1_mut3	HLA-B	HLA;HLA-B	0|2	2	1	2	0|0|0|0|0|0|2|3|0|0	0	0	0	0	0	0.4	1
WWC1_mut3	ALDH18A1	ALDH18A1	1|2	3	1.5	2	2|1|0|0|21|13|19|19|0|19	0	0	0	0	0	0.07	1
WWC1_mut3	HNRNPC	HNRNPC	3|0	3	1.5	2	0|0|6|8|1|4|9|9|7|3	0	0	0	0	0	0.17	1
WWC1_mut3	HNRNPD	HNRNPD	4|3	7	3.5	2	1|1|7|5|4|5|10|8|5|3	0	0	0	0	0	0.39	1
WWC1_mut3	HLA-A	HLA;HLA-A	5|4	9	4.5	2	6|5|0|0|0|0|2|3|0|0	0	0	0	0	0	0.82	1
WWC1_mut3	HNRNPF	HNRNPF	5|8	13	6.5	2	5|4|8|5|10|8|12|14|6|9	0	0	0	0	0	0.5	1
WWC1_mut3	SREK1IP1	SREK1IP1	1|0	1	0.5	2	0|0|0|0|0|0|0|0|0|0	0	0	0	0	0	5	1
WWC1_mut3	ARL6IP4	ARL6IP4	2|3	5	2.5	2	0|1|1|1|0|0|0|0|0|0	0.05	0.07	0.05	0.07	0.05	2.5	0.95
WWC1_mut3	HMGA1	HMGA1	7|9	16	8	2	0|0|2|2|0|0|0|0|2|0	0.56	0.81	0.56	0.81	0.56	4	0.44
WWC1_mut3	HIST1H1C	HIST1H1C	5|8	13	6.5	2	5|4|10|5|22|25|13|9|5|21	0	0	0	0	0	0.28	1
WWC1_mut3	SERPINA1	SERPINA1	0|1	1	0.5	2	0|0|0|0|0|0|0|0|0|0	0	0	0	0	0	5	1
WWC1_mut3	RPL39	RPL39	0|1	1	0.5	2	0|0|0|0|0|0|0|0|0|0	0	0	0	0	0	5	1
WWC1_mut3	CSN1S1	CSN1S1	0|1	1	0.5	2	1|1|0|0|0|0|0|0|0|0	0	0	0	0	0	0.5	1
WWC1_mut3	HSP90AA1	HSP90AA1	12|8	20	10	2	9|5|10|14|12|17|17|16|14|8	0	0	0	0	0	0.59	1
WWC1_mut3	PRPF38B	PRPF38B	1|7	8	4	2	1|0|0|0|0|0|0|0|0|0	0.51	0.99	0.51	0.99	0.51	8	0.49
WWC1_mut3	FBL	FBL	2|0	2	1	2	1|0|6|5|4|10|5|3|4|3	0	0	0	0	0	0.12	1
WWC1_mut3	RPS13	RPS13	1|0	1	0.5	2	0|0|0|0|0|0|0|0|0|0	0	0	0	0	0	5	1
WWC1_mut3	MKI67	MKI67	2|1	3	1.5	2	41|46|209|146|29|82|3|2|169|251	0	0	0	0	0	0.01	1
WWC1_mut3	RPS11	RPS11	3|4	7	3.5	2	3|3|2|0|3|3|0|0|0|5	0	0	0	0	0	0.88	1
WWC1_mut3	RPS10	RPS10	0|1	1	0.5	2	0|0|0|0|0|0|0|0|0|0	0	0	0	0	0	5	1
WWC1_mut3	RPS17	RPS17	0|3	3	1.5	2	0|0|2|2|0|1|3|2|0|3	0	0	0	0	0	0.5	1
WWC1_mut3	RPS16	RPS16	0|8	8	4	2	3|4|3|2|8|4|3|2|1|5	0	0	0	0	0	0.62	1
WWC1_mut3	HDHD3	HDHD3	0|1	1	0.5	2	0|0|0|0|0|0|0|0|0|0	0	0	0	0	0	5	1
WWC1_mut3	RPS14	RPS14	4|3	7	3.5	2	3|0|3|2|8|6|4|4|1|3	0	0	0	0	0	0.5	1
WWC1_mut3	TMSB4X	TMSB4X	3|0	3	1.5	2	2|1|0|0|0|0|0|0|0|0	0.01	0.01	0.01	0.01	0.01	1	0.99
WWC1_mut3	RPS19	RPS19	0|3	3	1.5	2	0|0|0|0|0|0|0|0|0|0	0.47	0.93	0.47	0.93	0.47	15	0.53
WWC1_mut3	MSN	MSN	3|0	3	1.5	2	0|2|11|6|7|4|1|2|5|0	0	0	0	0	0	0.17	1
WWC1_mut3	HSPA1A	HSPA1A	0|12	12	6	2	0|10|25|27|107|158|15|20|29|41	0	0	0	0	0	0.05	1
WWC1_mut3	TXN	TXN	7|9	16	8	2	6|4|0|1|0|1|4|4|1|1	0	0	0	0	0	1.6	1
WWC1_mut3	PRPS1	PRPS1	0|1	1	0.5	2	0|0|0|0|4|1|0|0|0|0	0	0	0	0	0	0.2	1
WWC1_mut3	SLC9A3R2	SLC9A3R2	3|2	5	2.5	2	0|0|0|0|0|0|0|0|0|0	0.81	0.93	0.81	0.93	0.81	25	0.19
WWC1_mut3	CPNE1	CPNE1	0|1	1	0.5	2	0|0|0|1|1|0|0|1|0|0	0	0	0	0	0	0.5	1
WWC1_mut3	PLOD1	PLOD1	2|0	2	1	2	0|0|0|0|0|0|0|0|0|0	0.35	0.69	0.35	0.69	0.35	10	0.65
WWC1_mut3	LSM12	LSM12	0|1	1	0.5	2	0|0|0|0|3|2|0|1|0|3	0	0	0	0	0	0.17	1
WWC1_mut3	EIF3F	EIF3F	1|1	2	1	2	1|1|1|1|3|3|1|1|0|4	0	0	0	0	0	0.29	1
WWC1_mut3	ADRM1	ADRM1	2|2	4	2	2	1|0|1|1|3|0|1|1|0|1	0	0	0	0	0	1	1
WWC1_mut3	LDHA	LDHA	6|8	14	7	2	0|1|4|6|0|0|5|4|5|0	0	0	0	0	0	1.27	1
WWC1_mut3	PEF1	PEF1	2|2	4	2	2	1|2|0|0|0|0|0|1|0|5	0	0	0	0	0	0.57	1
WWC1_mut3	TFAM	TFAM	1|0	1	0.5	2	0|0|0|0|0|0|0|0|0|0	0	0	0	0	0	5	1
WWC1_mut3	PDIA6	PDIA6	6|5	11	5.5	2	1|4|0|0|1|0|2|2|0|1	0	0.01	0	0.01	0	1.83	1
WWC1_mut3	PDIA4	PDIA4	1|2	3	1.5	2	0|0|0|0|0|0|0|3|0|0	0	0.01	0	0.01	0	1	1
WWC1_mut3	PDIA3	PDIA3	4|6	10	5	2	0|0|0|0|0|0|8|9|0|0	0	0	0	0	0	0.59	1
WWC1_mut3	MAP7D3	MAP7D3	0|3	3	1.5	2	2|4|12|7|12|4|0|0|12|3	0	0	0	0	0	0.12	1
WWC1_mut3	LUZP1	LUZP1	1|0	1	0.5	2	9|8|27|21|7|6|0|0|21|16	0	0	0	0	0	0.02	1
WWC1_mut3	CFL1	CFL1	10|8	18	9	2	8|7|4|4|2|5|4|4|0|5	0	0	0	0	0	1.2	1
WWC1_mut3	NPM1	NPM1	6|9	15	7.5	2	12|11|146|148|44|123|6|6|94|154	0	0	0	0	0	0.05	1
WWC1_mut3	RCC2	RCC2	5|8	13	6.5	2	1|5|1|1|9|6|1|1|1|2	0	0	0	0	0	0.87	1
WWC1_mut3	ACTN4	ACTN4	4|5	9	4.5	2	0|0|16|11|3|1|9|8|7|0	0	0	0	0	0	0.33	1
WWC1_mut3	RPL37	RPL37	0|11	11	5.5	2	0|0|0|0|0|0|0|0|0|0	0.5	1	0.5	1	0.5	55	0.5
WWC1_mut3	RPL34	RPL34	2|1	3	1.5	2	0|0|0|1|0|0|0|0|0|1	0.01	0.02	0.01	0.02	0.01	1.5	0.99
WWC1_mut3	RPL35	RPL35	0|1	1	0.5	2	0|0|0|0|0|0|0|0|0|0	0	0	0	0	0	5	1
WWC1_mut3	PDCD6IP	PDCD6IP	5|5	10	5	2	7|7|0|0|2|4|0|1|0|0	0	0	0	0	0	0.71	1
WWC1_mut3	EZR	EZR	0|1	1	0.5	2	5|0|13|11|22|14|0|0|3|1	0	0	0	0	0	0.03	1
WWC1_mut3	TXNDC12	TXNDC12	0|3	3	1.5	2	0|0|0|0|0|0|1|0|0|0	0.15	0.29	0.15	0.29	0.15	3	0.85
WWC1_mut3	SERPINH1	SERPINH1	4|10	14	7	2	3|3|17|9|5|6|10|10|8|13	0	0	0	0	0	0.47	1
WWC1_mut3	GSTK1	GSTK1	0|1	1	0.5	2	0|0|0|0|0|0|0|1|0|0	0	0	0	0	0	1	1
Bait	Prey	PreyGene	Spec	SpecSum	AvgSpec	NumReplicates	ctrlCounts	AvgP	MaxP	TopoAvgP	TopoMaxP	SaintScore	FoldChange	BFDR	boosted_by
WWC1_mut1	ZCCHC17	ZCCHC17	2|0	2	1	2	0|0|0|0|0|0|0|0|0|0	0.35	0.69	0.35	0.69	0.35	10	0.65
WWC1_mut1	HSPA5	HSPA5	17|22	39	19.5	2	37|25|16|18|42|20|18|19|13|28	0	0	0	0	0	0.49	1
WWC1_mut1	SART1	SART1	0|1	1	0.5	2	2|0|29|27|7|7|1|2|30|23	0	0	0	0	0	0.02	1
WWC1_mut1	HIST1H4J	HIST1H4J	9|0	9	4.5	2	6|0|10|8|14|13|7|9|14|16	0	0	0	0	0	0.3	1
WWC1_mut1	HSPA9	HSPA9	20|13	33	16.5	2	7|8|7|10|12|18|72|126|5|25	0	0	0	0	0	0.17	1
WWC1_mut1	HSPA8	HSPA8	30|27	57	28.5	2	34|37|56|57|72|94|40|45|64|81	0	0	0	0	0	0.33	1
WWC1_mut1	SRSF11	SRSF11	21|6	27	13.5	2	7|4|3|3|4|5|0|0|1|4	0.49	0.98	0.49	0.98	0.49	2.25	0.51
WWC1_mut1	CRKL	CRKL	7|3	10	5	2	7|10|1|6|26|21|0|0|2|0	0	0	0	0	0	0.21	1
WWC1_mut1	DHX9	DHX9	5|2	7	3.5	2	5|4|36|32|35|36|15|17|22|30	0	0	0	0	0	0.1	1
WWC1_mut1	CAMK2D	CAMK2D	1|0	1	0.5	2	1|0|0|0|0|0|0|0|0|0	0	0	0	0	0	1	1
WWC1_mut1	SSFA2	SSFA2	1|0	1	0.5	2	0|2|5|1|0|0|0|0|3|3	0	0	0	0	0	0.12	1
WWC1_mut1	PCBP1	PCBP1	2|6	8	4	2	1|5|8|13|17|15|4|4|7|7	0	0	0	0	0	0.25	1
WWC1_mut1	PPP2R2A	PPP2R2A	3|5	8	4	2	2|2|0|1|4|4|2|3|0|8	0	0	0	0	0	0.67	1
WWC1_mut1	CAT	CAT	0|1	1	0.5	2	0|0|0|0|0|0|1|1|0|0	0	0	0	0	0	0.5	1
WWC1_mut1	TUBB4B	TUBB4B	0|7	7	3.5	2	0|4|19|23|68|45|17|23|22|34	0	0	0	0	0	0.06	1
WWC1_mut1	TUBB4A	TUBB4A	6|0	6	3	2	5|0|14|18|44|42|13|17|15|22	0	0	0	0	0	0.07	1
WWC1_mut1	DDX46	DDX46	5|0	5	2.5	2	13|12|43|49|30|58|0|0|57|37	0	0	0	0	0	0.04	1
WWC1_mut1	CSRP2	CSRP2	3|4	7	3.5	2	0|1|0|0|2|3|1|1|0|6	0	0	0	0	0	0.78	1
WWC1_mut1	CAPZB	CAPZB	17|24	41	20.5	2	9|13|0|1|15|17|1|1|0|5	0	0	0	0	0	1.28	1
WWC1_mut1	HSD17B10	HSD17B10	0|1	1	0.5	2	0|0|1|1|2|0|22|23|0|2	0	0	0	0	0	0.02	1
WWC1_mut1	ACTA1	ACTA1	0|4	4	2	2	0|3|17|15|31|25|24|22|18|36	0	0	0	0	0	0.06	1
WWC1_mut1	ELAVL1	ELAVL1	3|3	6	3	2	0|0|1|0|6|3|4|5|1|2	0	0	0	0	0	0.55	1
WWC1_mut1	ATP2A2	ATP2A2	3|0	3	1.5	2	1|0|2|1|4|3|4|5|1|0	0	0	0	0	0	0.33	1
WWC1_mut1	RPS17L	RPS17L	2|0	2	1	2	2|0|0|0|0|0|0|0|0|0	0.01	0.03	0.01	0.03	0.01	1	0.99
WWC1_mut1	ITGA3	ITGA3	1|0	1	0.5	2	0|0|0|0|0|0|0|0|0|0	0	0	0	0	0	5	1
WWC1_mut1	HSP90B1	HSP90B1	8|8	16	8	2	1|1|2|2|1|3|12|11|2|1	0	0	0	0	0	0.7	1
WWC1_mut1	SFXN3	SFXN3	1|0	1	0.5	2	0|0|0|0|0|0|0|0|0|0	0	0	0	0	0	5	1
WWC1_mut1	CCT8	CCT8	2|0	2	1	2	33|23|38|50|206|200|0|0|67|29	0	0	0	0	0	0	1
WWC1_mut1	RPL7A	RPL7A	1|5	6	3	2	1|2|1|1|14|10|2|1|2|6	0	0	0	0	0	0.25	1
WWC1_mut1	CCT3	CCT3	0|3	3	1.5	2	0|0|0|0|21|10|0|0|0|4	0	0	0	0	0	0.1	1
WWC1_mut1	CCT4	CCT4	1|0	1	0.5	2	0|0|2|2|13|15|2|4|0|4	0	0	0	0	0	0.04	1
WWC1_mut1	CCT5	CCT5	0|5	5	2.5	2	2|3|2|1|26|12|4|5|0|8	0	0	0	0	0	0.13	1
WWC1_mut1	TMEM263	TMEM263	1|0	1	0.5	2	2|1|0|0|0|0|0|0|0|0	0	0	0	0	0	0.33	1
WWC1_mut1	CCDC50	CCDC50	0|1	1	0.5	2	1|0|0|0|4|2|0|0|0|0	0	0	0	0	0	0.17	1
WWC1_mut1	DSP	DSP	27|26	53	26.5	2	26|16|1|0|2|0|4|5|0|3	0	0	0	0	0	1.26	1
WWC1_mut1	HIST2H3A	HIST2H3A	0|11	11	5.5	2	0|5|4|4|4|5|4|4|3|9	0	0	0	0	0	0.79	1
WWC1_mut1	GART	GART	0|1	1	0.5	2	0|0|0|1|16|11|0|1|0|1	0	0	0	0	0	0.04	1
WWC1_mut1	MCCC2	MCCC2	9|7	16	8	2	0|1|0|0|70|58|0|0|0|74	0	0	0	0	0	0.11	1
WWC1_mut1	MCCC1	MCCC1	191|151	342	171	2	182|140|64|56|44|42|102|123|53|54	0	0	0	0	0	1.06	1
WWC1_mut1	SLC39A7	SLC39A7	1|3	4	2	2	1|0|1|1|0|0|0|0|1|0	0.04	0.07	0.04	0.07	0.04	2	0.96
WWC1_mut1	TOP1	TOP1	7|13	20	10	2	0|2|4|3|4|2|0|0|1|2	0.29	0.57	0.29	0.57	0.29	2.5	0.71
WWC1_mut1	KRT16	KRT16	13|6	19	9.5	2	6|0|3|5|0|0|19|22|3|3	0	0	0	0	0	0.46	1
WWC1_mut1	KRT14	KRT14	14|12	26	13	2	12|0|4|6|0|0|30|32|4|7	0	0	0	0	0	0.42	1
WWC1_mut1	FLOT2	FLOT2	2|2	4	2	2	0|0|0|0|0|0|0|0|0|0	0.69	0.69	0.69	0.69	0.69	20	0.31
WWC1_mut1	KRT10	KRT10	53|109	162	81	2	133|28|16|25|2|3|77|90|16|19	0	0	0	0	0	0.73	1
WWC1_mut1	FLNA	FLNA	61|42	103	51.5	2	403|288|1871|1819|425|440|18|18|1127|560	0	0	0	0	0	0.03	1
WWC1_mut1	FLNB	FLNB	29|28	57	28.5	2	77|55|262|259|43|31|1|3|95|74	0	0	0	0	0	0.11	1
WWC1_mut1	FLNC	FLNC	0|5	5	2.5	2	8|7|91|131|26|16|1|2|53|20	0	0	0	0	0	0.02	1
WWC1_mut1	EIF4A1	EIF4A1	11|11	22	11	2	7|9|5|5|34|26|6|11|3|12	0	0	0	0	0	0.37	1
WWC1_mut1	DCD	DCD	1|1	2	1	2	1|0|0|0|0|0|2|2|0|0	0	0	0	0	0	0.5	1
WWC1_mut1	KRT19	KRT19	2|2	4	2	2	7|6|4|6|3|4|7|7|4|1	0	0	0	0	0	0.29	1
WWC1_mut1	KRT18	KRT18	1|2	3	1.5	2	22|19|34|31|2|2|7|9|38|24	0	0	0	0	0	0.04	1
WWC1_mut1	CAPNS1	CAPNS1	0|1	1	0.5	2	0|0|0|0|0|0|0|0|0|0	0	0	0	0	0	5	1
WWC1_mut1	CLCC1	CLCC1	1|0	1	0.5	2	0|0|0|0|1|0|0|1|1|0	0	0	0	0	0	0.5	1
WWC1_mut1	SDCCAG3	SDCCAG3	1|0	1	0.5	2	0|0|0|0|4|2|0|0|0|0	0	0	0	0	0	0.17	1
WWC1_mut1	VAPA	VAPA	0|2	2	1	2	1|2|1|2|8|4|2|0|2|8	0	0	0	0	0	0.12	1
WWC1_mut1	PRKDC	PRKDC	1|0	1	0.5	2	0|4|0|0|22|11|8|11|0|4	0	0	0	0	0	0.03	1
WWC1_mut1	PLP2	PLP2	1|1	2	1	2	0|0|0|0|0|0|0|0|0|0	0	0	0	0	0	10	1
WWC1_mut1	GLS	GLS	1|0	1	0.5	2	0|0|0|0|0|0|4|3|0|0	0	0	0	0	0	0.14	1
WWC1_mut1	BRIX1	BRIX1	1|1	2	1	2	0|0|2|2|4|2|2|3|1|9	0	0	0	0	0	0.15	1
WWC1_mut1	COPA	COPA	2|0	2	1	2	0|0|1|0|0|1|0|0|1|0	0.01	0.02	0.01	0.02	0.01	1	0.99
WWC1_mut1	ARF1	ARF1	1|2	3	1.5	2	1|2|7|3|20|6|5|5|2|8	0	0	0	0	0	0.11	1
WWC1_mut1	ARF4	ARF4	1|1	2	1	2	0|0|5|3|4|1|4|4|0|2	0	0	0	0	0	0.22	1
WWC1_mut1	ACAT1	ACAT1	0|1	1	0.5	2	0|0|0|0|0|0|4|5|0|0	0	0	0	0	0	0.11	1
WWC1_mut1	S100A9	S100A9	0|1	1	0.5	2	0|0|0|0|0|0|0|0|0|0	0	0	0	0	0	5	1
WWC1_mut1	S100A8	S100A8	0|2	2	1	2	0|0|0|0|0|0|0|0|0|0	0.35	0.69	0.35	0.69	0.35	10	0.65
WWC1_mut1	S100A4	S100A4	3|3	6	3	2	2|3|0|0|0|0|0|0|0|0	0	0	0	0	0	1.2	1
WWC1_mut1	S100A6	S100A6	5|3	8	4	2	4|16|1|1|0|0|0|0|3|1	0	0	0	0	0	0.4	1
WWC1_mut1	SPATS2L	SPATS2L	1|1	2	1	2	1|0|0|0|0|0|0|0|0|0	0	0	0	0	0	2	1
WWC1_mut1	CPOX	CPOX	3|2	5	2.5	2	0|1|0|0|0|0|0|0|0|0	0.19	0.29	0.19	0.29	0.19	5	0.81
WWC1_mut1	LDLR	LDLR	1|0	1	0.5	2	0|0|0|0|0|0|0|0|0|0	0	0	0	0	0	5	1
WWC1_mut1	TNKS1BP1	TNKS1BP1	0|1	1	0.5	2	7|4|10|7|0|0|0|0|3|2	0	0	0	0	0	0.06	1
WWC1_mut1	LASP1	LASP1	3|2	5	2.5	2	11|6|4|2|4|2|0|0|0|1	0	0	0	0	0	0.29	1
WWC1_mut1	NOL6	NOL6	0|1	1	0.5	2	0|0|0|0|0|2|0|0|1|5	0	0	0	0	0	0.14	1
WWC1_mut1	OFD1	OFD1	0|1	1	0.5	2	0|0|2|1|0|0|0|0|0|0	0	0	0	0	0	0.33	1
WWC1_mut1	SREK1	SREK1	7|8	15	7.5	2	0|4|0|0|0|0|0|0|0|0	0.18	0.22	0.18	0.22	0.18	3.75	0.82
WWC1_mut1	CAPZA1	CAPZA1	0|1	1	0.5	2	0|0|2|1|12|15|1|0|1|4	0	0	0	0	0	0.04	1
WWC1_mut1	AK2	AK2	1|0	1	0.5	2	0|0|0|0|0|0|0|0|0|0	0	0	0	0	0	5	1
WWC1_mut1	AK1	AK1	0|1	1	0.5	2	1|1|0|0|0|0|0|0|0|0	0	0	0	0	0	0.5	1
WWC1_mut1	ERO1A	ERO1A	0|2	2	1	2	0|0|0|0|0|0|1|1|0|0	0.01	0.02	0.01	0.02	0.01	1	0.99
WWC1_mut1	HEXIM1	HEXIM1	0|1	1	0.5	2	0|0|0|0|0|1|0|0|0|1	0	0	0	0	0	0.5	1
WWC1_mut1	ATP1A1	ATP1A1	2|3	5	2.5	2	1|0|0|0|1|0|8|8|0|0	0	0	0	0	0	0.31	1
WWC1_mut1	CTTN	CTTN	4|3	7	3.5	2	44|40|44|41|79|80|1|0|66|56	0	0	0	0	0	0.04	1
WWC1_mut1	PSMD9	PSMD9	2|2	4	2	2	0|0|0|0|0|0|0|0|0|0	0.69	0.69	0.69	0.69	0.69	20	0.31
WWC1_mut1	EEF1A1	EEF1A1	29|24	53	26.5	2	40|23|50|60|231|108|20|24|47|39	0	0	0	0	0	0.16	1
WWC1_mut1	PSMD2	PSMD2	0|1	1	0.5	2	0|1|1|0|7|4|0|0|0|1	0	0	0	0	0	0.09	1
WWC1_mut1	RBMXL1	RBMXL1	2|2	4	2	2	0|0|0|0|0|1|0|2|0|1	0	0	0	0	0	1.33	1
WWC1_mut1	AHSG	AHSG	4|4	8	4	2	2|1|0|0|0|0|0|0|0|0	0.05	0.05	0.05	0.05	0.05	2.67	0.95
WWC1_mut1	BCL9L	BCL9L	1|0	1	0.5	2	0|0|0|0|0|0|0|0|0|0	0	0	0	0	0	5	1
WWC1_mut1	HIST2H4B	HIST2H4B	0|7	7	3.5	2	0|4|10|8|14|13|7|9|14|16	0	0	0	0	0	0.23	1
WWC1_mut1	MYOF	MYOF	1|2	3	1.5	2	5|0|17|9|0|0|2|0|6|0	0	0	0	0	0	0.12	1
WWC1_mut1	DDX17	DDX17	3|1	4	2	2	3|0|3|3|5|8|2|5|5|4	0	0	0	0	0	0.31	1
WWC1_mut1	PMPCB	PMPCB	1|2	3	1.5	2	0|0|0|0|0|0|3|8|0|1	0	0	0	0	0	0.27	1
WWC1_mut1	ESYT1	ESYT1	0|1	1	0.5	2	5|4|15|10|8|12|0|0|14|7	0	0	0	0	0	0.03	1
WWC1_mut1	ESYT2	ESYT2	1|0	1	0.5	2	1|0|4|2|1|0|0|0|0|0	0	0	0	0	0	0.17	1
WWC1_mut1	HMGCL	HMGCL	3|1	4	2	2	0|0|0|0|0|0|0|0|0|0	0.58	0.93	0.58	0.93	0.58	20	0.42
WWC1_mut1	RBM25	RBM25	1|0	1	0.5	2	0|0|8|6|3|0|0|0|0|7	0	0	0	0	0	0.07	1
WWC1_mut1	RPL22	RPL22	0|1	1	0.5	2	0|0|4|4|7|1|4|4|4|3	0	0	0	0	0	0.09	1
WWC1_mut1	TRA2A	TRA2A	0|1	1	0.5	2	0|0|2|1|0|0|2|1|1|0	0	0	0	0	0	0.25	1
WWC1_mut1	RTN4	RTN4	0|1	1	0.5	2	8|7|10|10|8|11|1|1|8|12	0	0	0	0	0	0.04	1
WWC1_mut1	CD44	CD44	2|0	2	1	2	0|0|1|0|0|0|0|0|0|0	0.05	0.1	0.05	0.1	0.05	2	0.95
WWC1_mut1	KPNB1	KPNB1	1|0	1	0.5	2	2|2|0|1|16|9|7|8|0|7	0	0	0	0	0	0.04	1
WWC1_mut1	FBN1	FBN1	0|1	1	0.5	2	0|0|0|0|0|0|0|0|0|0	0	0	0	0	0	5	1
WWC1_mut1	TRIP12	TRIP12	0|1	1	0.5	2	0|0|2|0|0|0|0|0|2|3	0	0	0	0	0	0.2	1
WWC1_mut1	SEC61B	SEC61B	2|2	4	2	2	0|1|1|2|0|0|4|2|4|1	0	0	0	0	0	0.5	1
WWC1_mut1	PDLIM1	PDLIM1	0|2	2	1	2	3|3|3|2|22|18|0|0|2|0	0	0	0	0	0	0.05	1
WWC1_mut1	CALR	CALR	2|0	2	1	2	0|0|0|0|0|0|0|0|0|0	0.35	0.69	0.35	0.69	0.35	10	0.65
WWC1_mut1	CALU	CALU	0|2	2	1	2	0|0|0|0|0|0|0|0|0|0	0.35	0.69	0.35	0.69	0.35	10	0.65
WWC1_mut1	FN3KRP	FN3KRP	0|4	4	2	2	2|2|0|0|0|0|0|0|0|0	0	0.01	0	0.01	0	1	1
WWC1_mut1	HIST3H2BB	HIST3H2BB	8|0	8	4	2	0|0|13|13|22|33|8|7|19|34	0	0	0	0	0	0.12	1
WWC1_mut1	EEF2	EEF2	7|10	17	8.5	2	6|7|17|26|31|19|12|16|18|15	0	0	0	0	0	0.3	1
WWC1_mut1	BASP1	BASP1	1|0	1	0.5	2	0|0|8|8|0|3|1|0|17|2	0	0	0	0	0	0.04	1
WWC1_mut1	ACOT9	ACOT9	4|1	5	2.5	2	2|0|0|0|0|1|8|9|0|0	0	0	0	0	0	0.29	1
WWC1_mut1	PKP1	PKP1	1|1	2	1	2	0|0|0|0|0|0|0|0|0|0	0	0	0	0	0	10	1
WWC1_mut1	FAU	FAU	0|2	2	1	2	0|0|0|0|0|0|0|0|0|0	0.35	0.69	0.35	0.69	0.35	10	0.65
WWC1_mut1	DDX39B	DDX39B	4|4	8	4	2	2|2|9|8|9|11|5|6|6|11	0	0	0	0	0	0.36	1
WWC1_mut1	RAN	RAN	3|6	9	4.5	2	4|6|10|12|27|29|11|11|9|13	0	0	0	0	0	0.16	1
WWC1_mut1	EIF3B	EIF3B	1|0	1	0.5	2	0|0|0|0|6|4|0|0|2|2	0	0	0	0	0	0.1	1
WWC1_mut1	EIF3D	EIF3D	1|2	3	1.5	2	0|0|0|1|2|3|1|0|1|0	0	0	0	0	0	0.6	1
WWC1_mut1	RARS	RARS	3|2	5	2.5	2	8|7|19|26|11|12|0|1|21|8	0	0	0	0	0	0.11	1
WWC1_mut1	RAB5C	RAB5C	2|0	2	1	2	1|0|0|0|2|2|1|1|0|6	0	0	0	0	0	0.25	1
WWC1_mut1	ACIN1	ACIN1	0|1	1	0.5	2	2|6|52|44|24|37|1|0|52|58	0	0	0	0	0	0.01	1
WWC1_mut1	TBL2	TBL2	1|0	1	0.5	2	0|0|1|1|0|0|1|1|0|0	0	0	0	0	0	0.5	1
WWC1_mut1	SNU13	SNU13	0|1	1	0.5	2	0|0|0|0|0|1|0|0|0|2	0	0	0	0	0	0.33	1
WWC1_mut1	SEC24C	SEC24C	1|1	2	1	2	1|0|0|0|0|0|1|2|0|0	0	0	0	0	0	0.67	1
WWC1_mut1	TIMM50	TIMM50	1|0	1	0.5	2	1|0|1|0|5|6|3|2|0|4	0	0	0	0	0	0.09	1
WWC1_mut1	MTCH2	MTCH2	3|2	5	2.5	2	1|0|2|0|0|0|1|1|0|4	0	0	0	0	0	0.83	1
WWC1_mut1	PTGES3	PTGES3	1|1	2	1	2	0|0|0|0|0|0|0|0|0|0	0	0	0	0	0	10	1
WWC1_mut1	SLC2A1	SLC2A1	3|3	6	3	2	0|0|2|1|1|0|2|1|1|0	0	0	0	0	0	1.5	1
WWC1_mut1	VIM	VIM	31|36	67	33.5	2	60|42|93|113|56|110|44|52|116|208	0	0	0	0	0	0.21	1
WWC1_mut1	LIMA1	LIMA1	1|2	3	1.5	2	11|8|51|48|16|22|5|6|63|37	0	0	0	0	0	0.03	1
WWC1_mut1	ATP5O	ATP5O	2|0	2	1	2	0|0|0|0|0|0|2|3|0|0	0	0	0	0	0	0.4	1
WWC1_mut1	ACTB	ACTB	76|30	106	53	2	45|29|29|28|39|39|48|47|29|62	0	0	0	0	0	0.96	1
WWC1_mut1	UQCRC2	UQCRC2	1|1	2	1	2	2|0|0|1|8|4|2|2|0|1	0	0	0	0	0	0.17	1
WWC1_mut1	KIF5B	KIF5B	0|1	1	0.5	2	8|5|15|15|16|17|0|0|9|7	0	0	0	0	0	0.03	1
WWC1_mut1	UQCRC1	UQCRC1	6|7	13	6.5	2	2|2|0|0|0|1|3|3|0|3	0.01	0.02	0.01	0.02	0.01	2.17	0.99
WWC1_mut1	RPL37A	RPL37A	0|2	2	1	2	0|1|1|0|2|0|1|1|0|0	0	0	0	0	0	0.67	1
WWC1_mut1	OXSR1	OXSR1	1|1	2	1	2	0|2|0|0|0|0|0|0|0|0	0	0	0	0	0	1	1
WWC1_mut1	RPL27A	RPL27A	0|4	4	2	2	0|0|0|0|2|2|2|2|0|3	0	0	0	0	0	0.8	1
WWC1_mut1	GGCT	GGCT	0|1	1	0.5	2	0|0|0|0|0|0|1|0|0|0	0	0	0	0	0	1	1
WWC1_mut1	EIF4A3	EIF4A3	1|0	1	0.5	2	0|0|1|1|11|7|2|5|0|4	0	0	0	0	0	0.06	1
WWC1_mut1	PGLS	PGLS	0|1	1	0.5	2	0|0|0|0|0|0|0|0|0|0	0	0	0	0	0	5	1
WWC1_mut1	HRNR	HRNR	19|24	43	21.5	2	22|4|0|0|0|0|12|10|0|9	0	0	0	0	0	1.26	1
WWC1_mut1	U2AF1	U2AF1	1|1	2	1	2	1|1|2|1|4|2|4|2|1|0	0	0	0	0	0	0.25	1
WWC1_mut1	DDX50	DDX50	1|0	1	0.5	2	0|0|2|2|7|8|1|0|5|5	0	0	0	0	0	0.07	1
WWC1_mut1	KHSRP	KHSRP	8|3	11	5.5	2	2|3|10|7|13|19|9|7|9|3	0	0	0	0	0	0.34	1
WWC1_mut1	TNS3	TNS3	1|1	2	1	2	1|3|2|2|0|0|0|0|1|0	0	0	0	0	0	0.4	1
WWC1_mut1	RRBP1	RRBP1	6|7	13	6.5	2	21|24|1|1|0|0|1|0|3|2	0	0	0	0	0	0.29	1
WWC1_mut1	PKM	PKM	34|20	54	27	2	38|23|23|25|29|31|11|9|19|24	0	0	0	0	0	0.78	1
WWC1_mut1	ZNF185	ZNF185	2|3	5	2.5	2	7|8|0|0|0|0|0|0|0|0	0	0	0	0	0	0.33	1
WWC1_mut1	RNPS1	RNPS1	1|1	2	1	2	0|1|3|2|7|11|0|0|3|10	0	0	0	0	0	0.1	1
WWC1_mut1	BUB3	BUB3	1|2	3	1.5	2	0|0|3|2|6|4|4|6|2|2	0	0	0	0	0	0.25	1
WWC1_mut1	TMEM33	TMEM33	1|0	1	0.5	2	0|0|2|2|1|0|2|2|3|0	0	0	0	0	0	0.2	1
WWC1_mut1	ARGLU1	ARGLU1	39|22	61	30.5	2	21|21|1|0|0|0|0|0|0|0	0	0	0	0	0	1.45	1
WWC1_mut1	PHLDB2	PHLDB2	2|1	3	1.5	2	0|0|0|0|0|0|0|0|0|0	0.46	0.69	0.46	0.69	0.46	15	0.54
WWC1_mut1	MTHFD1	MTHFD1	4|4	8	4	2	2|0|0|0|11|7|0|0|0|0	0	0	0	0	0	0.44	1
WWC1_mut1	TUBB	TUBB	17|9	26	13	2	23|6|21|24|89|68|22|27|28|39	0	0	0	0	0	0.17	1
WWC1_mut1	PFN1	PFN1	0|1	1	0.5	2	2|0|6|9|2|2|7|5|7|0	0	0	0	0	0	0.06	1
WWC1_mut1	PFN2	PFN2	1|2	3	1.5	2	0|0|1|0|1|2|1|0|0|1	0	0	0	0	0	1	1
WWC1_mut1	PROSC	PROSC	0|2	2	1	2	0|1|0|0|0|0|0|0|0|0	0.05	0.1	0.05	0.1	0.05	2	0.95
WWC1_mut1	COX17	COX17	2|1	3	1.5	2	0|1|0|0|0|1|2|2|0|1	0	0	0	0	0	0.75	1
WWC1_mut1	KRT77	KRT77	0|6	6	3	2	4|0|1|2|1|2|4|4|2|4	0	0	0	0	0	0.75	1
WWC1_mut1	KRT72	KRT72	1|1	2	1	2	1|0|1|1|0|0|1|1|0|1	0	0	0	0	0	1	1
WWC1_mut1	RPLP1	RPLP1	2|0	2	1	2	0|0|0|0|0|0|1|2|1|0	0	0	0	0	0	0.67	1
WWC1_mut1	RPLP0	RPLP0	1|1	2	1	2	0|2|2|1|3|2|7|8|1|4	0	0	0	0	0	0.13	1
WWC1_mut1	KRT78	KRT78	0|3	3	1.5	2	0|0|0|0|0|0|0|0|0|0	0.47	0.93	0.47	0.93	0.47	15	0.53
WWC1_mut1	RFC3	RFC3	1|0	1	0.5	2	0|0|0|0|1|0|1|1|0|1	0	0	0	0	0	0.5	1
WWC1_mut1	PPA2	PPA2	0|1	1	0.5	2	0|0|0|0|0|0|1|5|0|0	0	0	0	0	0	0.17	1
WWC1_mut1	PPA1	PPA1	0|2	2	1	2	0|0|0|0|7|5|0|2|0|0	0	0	0	0	0	0.17	1
WWC1_mut1	CBX3	CBX3	5|5	10	5	2	1|3|6|7|5|32|1|2|7|11	0	0	0	0	0	0.23	1
WWC1_mut1	INF2	INF2	0|1	1	0.5	2	0|4|2|2|0|2|0|1|1|0	0	0	0	0	0	0.17	1
WWC1_mut1	AKR1C3	AKR1C3	0|1	1	0.5	2	0|0|0|0|0|0|0|0|0|0	0	0	0	0	0	5	1
WWC1_mut1	ATP5A1	ATP5A1	11|9	20	10	2	5|7|0|0|31|54|11|18|1|30	0	0	0	0	0	0.24	1
WWC1_mut1	MYH9	MYH9	14|19	33	16.5	2	116|73|24|15|0|1|9|7|13|6	0	0	0	0	0	0.17	1
WWC1_mut1	TPM3	TPM3	3|5	8	4	2	0|0|3|2|1|0|3|2|1|1	0	0	0	0	0	1.33	1
WWC1_mut1	PRPF40A	PRPF40A	0|4	4	2	2	0|0|1|2|3|3|0|0|0|1	0	0	0	0	0	0.67	1
WWC1_mut1	RAB18	RAB18	1|1	2	1	2	0|0|0|0|1|0|0|1|0|1	0	0	0	0	0	1	1
WWC1_mut1	IFI16	IFI16	2|0	2	1	2	1|1|0|0|0|0|0|0|0|0	0.01	0.02	0.01	0.02	0.01	1	0.99
WWC1_mut1	CCND3	CCND3	0|1	1	0.5	2	0|0|0|0|0|0|0|0|0|0	0	0	0	0	0	5	1
WWC1_mut1	FASN	FASN	5|10	15	7.5	2	127|99|63|59|596|324|0|0|42|135	0	0	0	0	0	0.02	1
WWC1_mut1	RAB14	RAB14	0|2	2	1	2	0|0|3|3|2|4|3|4|5|6	0	0	0	0	0	0.18	1
WWC1_mut1	RANBP2	RANBP2	7|1	8	4	2	65|53|119|104|62|83|4|4|120|163	0	0	0	0	0	0.03	1
WWC1_mut1	CLIC4	CLIC4	1|0	1	0.5	2	0|0|0|0|0|0|0|0|0|0	0	0	0	0	0	5	1
WWC1_mut1	H1F0	H1F0	0|2	2	1	2	0|0|0|0|0|0|0|0|0|0	0.35	0.69	0.35	0.69	0.35	10	0.65
WWC1_mut1	CLIC1	CLIC1	2|0	2	1	2	3|0|1|2|1|1|2|1|1|0	0	0	0	0	0	0.4	1
WWC1_mut1	RAB1A	RAB1A	4|4	8	4	2	0|3|6|3|3|6|6|5|12|9	0	0	0	0	0	0.38	1
WWC1_mut1	HNRNPA3	HNRNPA3	2|3	5	2.5	2	0|0|3|6|1|2|7|7|3|0	0	0	0	0	0	0.36	1
WWC1_mut1	HNRNPA0	HNRNPA0	0|2	2	1	2	0|0|3|6|14|12|10|12|8|11	0	0	0	0	0	0.08	1
WWC1_mut1	HNRNPA1	HNRNPA1	1|1	2	1	2	2|1|10|14|21|14|12|15|16|8	0	0	0	0	0	0.05	1
WWC1_mut1	U2SURP	U2SURP	0|1	1	0.5	2	0|0|26|29|13|22|0|0|22|31	0	0	0	0	0	0.02	1
WWC1_mut1	DOCK7	DOCK7	4|2	6	3	2	0|0|0|0|0|2|0|0|0|0	0.09	0.16	0.09	0.16	0.09	3	0.91
WWC1_mut1	ENO1	ENO1	41|39	80	40	2	29|26|3|4|35|66|5|7|5|4	0	0	0	0	0	0.79	1
WWC1_mut1	RAB10	RAB10	1|2	3	1.5	2	0|0|5|4|1|3|7|6|3|4	0	0	0	0	0	0.23	1
WWC1_mut1	RPS4X	RPS4X	3|1	4	2	2	5|1|0|0|14|12|2|4|1|3	0	0	0	0	0	0.15	1
WWC1_mut1	DUT	DUT	0|1	1	0.5	2	0|0|1|2|3|2|1|2|1|1	0	0	0	0	0	0.2	1
WWC1_mut1	RACK1	RACK1	8|8	16	8	2	6|8|10|10|10|8|16|14|14|8	0	0	0	0	0	0.53	1
WWC1_mut1	LRRFIP1	LRRFIP1	0|1	1	0.5	2	2|4|3|2|3|2|0|0|1|0	0	0	0	0	0	0.14	1
WWC1_mut1	REEP5	REEP5	1|0	1	0.5	2	0|0|0|0|0|0|0|0|0|0	0	0	0	0	0	5	1
WWC1_mut1	TCP1	TCP1	6|4	10	5	2	4|3|0|0|28|24|2|4|0|12	0	0	0	0	0	0.19	1
WWC1_mut1	RPS3A	RPS3A	3|0	3	1.5	2	2|0|5|3|12|6|2|1|5|8	0	0	0	0	0	0.15	1
WWC1_mut1	MCMBP	MCMBP	0|1	1	0.5	2	0|0|0|0|0|0|0|0|0|0	0	0	0	0	0	5	1
WWC1_mut1	KIF5A	KIF5A	1|0	1	0.5	2	0|0|4|1|5|4|0|0|3|3	0	0	0	0	0	0.11	1
WWC1_mut1	NAGPA	NAGPA	0|1	1	0.5	2	0|0|0|0|0|0|0|0|0|0	0	0	0	0	0	5	1
WWC1_mut1	PHB2	PHB2	1|1	2	1	2	0|0|0|0|12|21|0|0|0|18	0	0	0	0	0	0.05	1
WWC1_mut1	PRDX6	PRDX6	0|3	3	1.5	2	0|1|5|9|9|7|2|2|3|2	0	0	0	0	0	0.17	1
WWC1_mut1	PRDX3	PRDX3	7|9	16	8	2	1|4|1|2|1|0|5|4|1|2	0	0	0	0	0	1.78	1
WWC1_mut1	PRDX2	PRDX2	7|8	15	7.5	2	2|3|3|3|5|5|2|3|3|2	0	0	0	0	0	1.5	1
WWC1_mut1	PRDX1	PRDX1	26|28	54	27	2	21|21|11|11|9|10|14|14|10|27	0	0	0	0	0	1.12	1
WWC1_mut1	PRSS1	PRSS1	3|0	3	1.5	2	3|0|0|0|0|0|0|0|0|0	0.01	0.02	0.01	0.02	0.01	1	0.99
WWC1_mut1	OTUB1	OTUB1	0|1	1	0.5	2	0|0|0|0|2|0|0|1|0|0	0	0	0	0	0	0.33	1
WWC1_mut1	YWHAZ	YWHAZ	1|1	2	1	2	2|0|0|3|2|1|5|6|2|1	0	0	0	0	0	0.18	1
WWC1_mut1	YWHAQ	YWHAQ	4|3	7	3.5	2	3|5|0|0|2|1|2|4|1|1	0	0	0	0	0	0.78	1
WWC1_mut1	HSPD1	HSPD1	10|9	19	9.5	2	6|2|9|5|2|2|52|65|4|32	0	0	0	0	0	0.16	1
WWC1_mut1	GNB4	GNB4	1|0	1	0.5	2	0|0|1|0|2|1|2|1|1|1	0	0	0	0	0	0.25	1
WWC1_mut1	EPRS	EPRS	2|0	2	1	2	8|6|19|12|7|13|4|2|16|12	0	0	0	0	0	0.06	1
WWC1_mut1	CCT6A	CCT6A	3|1	4	2	2	0|0|3|3|32|12|0|2|0|11	0	0	0	0	0	0.09	1
WWC1_mut1	OGFR	OGFR	1|0	1	0.5	2	0|0|0|0|0|0|0|0|0|0	0	0	0	0	0	5	1
WWC1_mut1	HDLBP	HDLBP	0|1	1	0.5	2	6|7|26|21|22|26|0|1|18|11	0	0	0	0	0	0.02	1
WWC1_mut1	MAT2A	MAT2A	1|2	3	1.5	2	0|1|0|0|0|0|0|0|0|0	0.06	0.1	0.06	0.1	0.06	3	0.94
WWC1_mut1	RUFY1	RUFY1	0|2	2	1	2	6|5|0|0|0|0|0|0|0|0	0	0	0	0	0	0.18	1
WWC1_mut1	OLA1	OLA1	0|1	1	0.5	2	0|1|0|0|0|1|0|0|0|0	0	0	0	0	0	0.5	1
WWC1_mut1	HIST1H3F	HIST1H3F	7|0	7	3.5	2	3|0|4|3|4|5|4|4|3|8	0	0	0	0	0	0.54	1
WWC1_mut1	DYNC1H1	DYNC1H1	0|2	2	1	2	11|9|0|0|2|3|0|0|0|1	0	0	0	0	0	0.1	1
WWC1_mut1	LMNA	LMNA	32|36	68	34	2	19|12|6|6|0|0|16|15|3|13	0	0	0	0	0	1.94	1
WWC1_mut1	NSUN2	NSUN2	1|0	1	0.5	2	0|0|3|0|3|4|0|1|2|0	0	0	0	0	0	0.14	1
WWC1_mut1	GSTP1	GSTP1	2|2	4	2	2	0|1|0|1|0|0|7|6|0|0	0	0	0	0	0	0.31	1
WWC1_mut1	CUL4B	CUL4B	0|1	1	0.5	2	2|1|4|5|4|2|0|0|6|1	0	0	0	0	0	0.09	1
WWC1_mut1	BOLA2	BOLA2	0|4	4	2	2	0|2|0|0|2|1|1|0|0|4	0	0	0	0	0	0.67	1
WWC1_mut1	TUFM	TUFM	9|11	20	10	2	5|4|4|4|17|14|21|27|3|13	0	0	0	0	0	0.42	1
WWC1_mut1	DYNLL1	DYNLL1	5|2	7	3.5	2	2|1|2|2|5|0|1|0|2|1	0	0	0	0	0	1	1
WWC1_mut1	PCCB	PCCB	0|1	1	0.5	2	0|0|33|32|67|65|74|84|37|82	0	0	0	0	0	0.01	1
WWC1_mut1	ZFR	ZFR	1|3	4	2	2	1|3|21|23|2|6|4|4|16|4	0	0	0	0	0	0.09	1
WWC1_mut1	PCCA	PCCA	90|57	147	73.5	2	61|48|85|91|94|100|162|202|93|103	0	0	0	0	0	0.4	1
WWC1_mut1	MYL6	MYL6	1|5	6	3	2	3|3|0|1|1|1|4|5|3|3	0	0	0	0	0	0.67	1
WWC1_mut1	TPI1	TPI1	0|2	2	1	2	0|0|0|0|0|0|0|0|0|0	0.35	0.69	0.35	0.69	0.35	10	0.65
WWC1_mut1	TXNDC5	TXNDC5	0|3	3	1.5	2	0|0|0|0|0|0|0|1|0|0	0.14	0.29	0.14	0.29	0.14	3	0.86
WWC1_mut1	CAV1	CAV1	0|1	1	0.5	2	3|3|4|1|0|0|0|0|2|1	0	0	0	0	0	0.14	1
WWC1_mut1	OCIAD2	OCIAD2	0|1	1	0.5	2	0|0|0|0|0|0|0|0|0|0	0	0	0	0	0	5	1
WWC1_mut1	CALM2	CALM2	1|1	2	1	2	0|0|0|0|1|1|0|0|0|0	0	0	0	0	0	1	1
WWC1_mut1	PC	PC	1024|668	1692	846	2	1035|665|684|765|106|88|808|1083|412|694	0	0	0	0	0	0.8	1
WWC1_mut1	PARD6G	PARD6G	1|0	1	0.5	2	1|0|0|0|0|0|0|0|0|0	0	0	0	0	0	1	1
WWC1_mut1	PARK7	PARK7	2|4	6	3	2	3|5|0|0|1|2|0|0|0|4	0	0	0	0	0	0.67	1
WWC1_mut1	LOC101060252	LOC101060252	3|0	3	1.5	2	2|0|0|0|0|0|0|0|0|0	0.04	0.07	0.04	0.07	0.04	1.5	0.96
WWC1_mut1	IMPDH2	IMPDH2	1|0	1	0.5	2	0|0|1|0|0|2|0|1|0|0	0	0	0	0	0	0.33	1
WWC1_mut1	MARCKS	MARCKS	1|1	2	1	2	1|0|5|3|0|0|5|4|3|0	0	0	0	0	0	0.2	1
WWC1_mut1	ZC3HAV1	ZC3HAV1	0|1	1	0.5	2	2|1|16|16|11|14|4|1|11|4	0	0	0	0	0	0.03	1
WWC1_mut1	TAGLN2	TAGLN2	1|2	3	1.5	2	9|7|18|19|30|23|4|2|17|7	0	0	0	0	0	0.06	1
WWC1_mut1	LUC7L3	LUC7L3	6|2	8	4	2	0|2|0|0|0|0|0|0|0|0	0.22	0.42	0.22	0.42	0.22	4	0.78
WWC1_mut1	LUC7L2	LUC7L2	5|6	11	5.5	2	3|5|0|0|2|1|0|0|0|0	0	0	0	0	0	1.38	1
WWC1_mut1	SLC25A3	SLC25A3	3|0	3	1.5	2	2|0|2|1|4|3|2|2|1|5	0	0	0	0	0	0.33	1
WWC1_mut1	TRIM25	TRIM25	0|1	1	0.5	2	0|2|1|1|2|2|0|0|1|0	0	0	0	0	0	0.25	1
WWC1_mut1	CTSD	CTSD	1|0	1	0.5	2	0|0|0|0|0|0|0|0|0|0	0	0	0	0	0	5	1
WWC1_mut1	SLC25A6	SLC25A6	2|1	3	1.5	2	4|2|9|10|115|38|9|10|9|23	0	0	0	0	0	0.02	1
WWC1_mut1	SLC25A5	SLC25A5	5|7	12	6	2	1|4|8|9|26|14|7|9|7|26	0	0	0	0	0	0.23	1
WWC1_mut1	RPL15	RPL15	5|10	15	7.5	2	6|2|7|9|9|16|2|2|6|17	0	0	0	0	0	0.45	1
WWC1_mut1	RPL17	RPL17	4|5	9	4.5	2	3|3|1|1|6|3|2|1|3|4	0	0	0	0	0	0.9	1
WWC1_mut1	RPL11	RPL11	4|3	7	3.5	2	1|2|4|4|13|7|5|3|5|6	0	0	0	0	0	0.35	1
WWC1_mut1	RPL12	RPL12	0|1	1	0.5	2	0|0|4|3|2|1|4|4|1|1	0	0	0	0	0	0.12	1
WWC1_mut1	RPL13	RPL13	7|4	11	5.5	2	3|6|3|3|7|6|3|4|3|4	0	0	0	0	0	0.85	1
WWC1_mut1	RPL18	RPL18	0|3	3	1.5	2	1|0|1|1|5|6|2|1|1|3	0	0	0	0	0	0.27	1
WWC1_mut1	RPL19	RPL19	6|8	14	7	2	6|6|2|2|4|2|2|1|1|2	0	0	0	0	0	1.17	1
WWC1_mut1	GMPS	GMPS	1|0	1	0.5	2	0|0|3|5|5|4|0|1|2|2	0	0	0	0	0	0.1	1
WWC1_mut1	CNN3	CNN3	4|1	5	2.5	2	3|4|1|0|16|7|1|1|0|0	0	0	0	0	0	0.22	1
WWC1_mut1	PHB	PHB	0|3	3	1.5	2	1|0|0|0|3|5|1|2|0|2	0	0	0	0	0	0.38	1
WWC1_mut1	PTPN11	PTPN11	1|3	4	2	2	2|4|4|3|15|10|0|0|3|1	0	0	0	0	0	0.16	1
WWC1_mut1	Krt13	Krt13	1|0	1	0.5	2	0|0|0|0|0|0|0|0|0|0	0	0	0	0	0	5	1
WWC1_mut1	KPNA1	KPNA1	0|1	1	0.5	2	0|0|0|0|1|1|0|0|0|1	0	0	0	0	0	0.5	1
WWC1_mut1	COPB1	COPB1	0|3	3	1.5	2	3|3|4|3|3|3|0|2|4|0	0	0	0	0	0	0.38	1
WWC1_mut1	SURF6	SURF6	1|0	1	0.5	2	0|0|6|5|0|1|0|0|3|0	0	0	0	0	0	0.09	1
WWC1_mut1	EME2	EME2	3|0	3	1.5	2	0|0|0|0|0|0|0|0|0|0	0.47	0.93	0.47	0.93	0.47	15	0.53
WWC1_mut1	EMD	EMD	1|0	1	0.5	2	0|0|6|12|6|6|0|0|2|3	0	0	0	0	0	0.06	1
WWC1_mut1	SLC1A5	SLC1A5	1|0	1	0.5	2	0|0|4|4|3|5|2|2|8|5	0	0	0	0	0	0.08	1
WWC1_mut1	RRAS2	RRAS2	2|0	2	1	2	1|0|0|0|0|0|1|0|0|1	0.01	0.02	0.01	0.02	0.01	1	0.99
WWC1_mut1	GAPDH	GAPDH	0|5	5	2.5	2	1|0|0|0|1|1|6|4|1|0	0	0	0	0	0	0.5	1
WWC1_mut1	NDRG1	NDRG1	2|1	3	1.5	2	3|3|0|0|3|4|0|0|0|0	0	0	0	0	0	0.43	1
WWC1_mut1	EIF5A	EIF5A	0|4	4	2	2	0|0|5|3|5|3|4|4|2|0	0	0	0	0	0	0.4	1
WWC1_mut1	PPM1G	PPM1G	1|0	1	0.5	2	0|0|1|1|4|2|0|0|0|0	0	0	0	0	0	0.17	1
WWC1_mut1	SRSF6	SRSF6	1|0	1	0.5	2	0|0|3|1|2|0|1|0|2|2	0	0	0	0	0	0.2	1
WWC1_mut1	NONO	NONO	2|12	14	7	2	11|9|27|32|65|52|5|8|45|38	0	0	0	0	0	0.12	1
WWC1_mut1	AHNAK	AHNAK	264|174	438	219	2	1291|1017|586|519|48|102|2|5|562|1021	0	0	0	0	0	0.19	1
WWC1_mut1	SRSF8	SRSF8	1|0	1	0.5	2	0|0|0|0|0|0|0|0|0|0	0	0	0	0	0	5	1
WWC1_mut1	JUP	JUP	4|7	11	5.5	2	2|0|4|5|4|3|5|4|4|6	0	0	0	0	0	1	1
WWC1_mut1	TFRC	TFRC	1|0	1	0.5	2	1|0|2|1|0|0|4|4|1|3	0	0	0	0	0	0.12	1
WWC1_mut1	CANX	CANX	2|0	2	1	2	0|0|1|1|1|2|4|4|0|0	0	0	0	0	0	0.25	1
WWC1_mut1	RBM39	RBM39	11|6	17	8.5	2	4|4|3|2|3|1|0|0|3|1	0.05	0.1	0.05	0.1	0.05	2.12	0.95
WWC1_mut1	GSPT1	GSPT1	0|1	1	0.5	2	0|0|1|0|2|1|0|1|0|0	0	0	0	0	0	0.33	1
WWC1_mut1	TUBB6	TUBB6	1|0	1	0.5	2	2|0|4|7|37|19|9|10|9|12	0	0	0	0	0	0.02	1
WWC1_mut1	UBA6	UBA6	0|2	2	1	2	0|4|0|0|0|0|0|0|0|0	0	0	0	0	0	0.5	1
WWC1_mut1	SFPQ	SFPQ	0|8	8	4	2	2|0|14|15|29|18|2|4|10|25	0	0	0	0	0	0.15	1
WWC1_mut1	PTPN1	PTPN1	2|1	3	1.5	2	2|2|0|4|4|4|0|0|1|1	0	0	0	0	0	0.38	1
WWC1_mut1	LMNB1	LMNB1	0|1	1	0.5	2	0|0|8|6|0|0|8|7|3|3	0	0	0	0	0	0.06	1
WWC1_mut1	GNAS	GNAS	0|1	1	0.5	2	0|1|0|0|1|1|2|1|0|1	0	0	0	0	0	0.33	1
WWC1_mut1	SLC3A2	SLC3A2	1|0	1	0.5	2	3|3|21|17|0|0|8|8|19|3	0	0	0	0	0	0.03	1
WWC1_mut1	PHF5A	PHF5A	1|2	3	1.5	2	0|0|0|0|0|0|0|0|0|0	0.46	0.69	0.46	0.69	0.46	15	0.54
WWC1_mut1	RBPJ	RBPJ	0|1	1	0.5	2	0|0|0|0|0|0|0|0|0|0	0	0	0	0	0	5	1
WWC1_mut1	CRK	CRK	0|1	1	0.5	2	10|3|14|6|33|22|0|0|8|1	0	0	0	0	0	0.02	1
WWC1_mut1	RPS12	RPS12	2|1	3	1.5	2	0|0|0|1|1|14|2|4|1|7	0	0	0	0	0	0.14	1
WWC1_mut1	KPRP	KPRP	0|1	1	0.5	2	0|0|0|0|0|0|0|0|0|0	0	0	0	0	0	5	1
WWC1_mut1	RPL18A	RPL18A	5|5	10	5	2	3|1|3|3|6|3|4|3|4|5	0	0	0	0	0	0.91	1
WWC1_mut1	NAMPT	NAMPT	3|2	5	2.5	2	4|6|0|0|4|8|0|0|0|0	0	0	0	0	0	0.36	1
WWC1_mut1	RPS15A	RPS15A	4|3	7	3.5	2	2|5|3|5|10|7|5|5|4|10	0	0	0	0	0	0.35	1
WWC1_mut1	RPS6	RPS6	9|12	21	10.5	2	11|7|4|4|9|14|3|4|3|10	0	0	0	0	0	0.84	1
WWC1_mut1	KRT1	KRT1	147|112	259	129.5	2	155|43|14|20|4|12|74|95|26|56	0	0	0	0	0	1.04	1
WWC1_mut1	KRT7	KRT7	4|3	7	3.5	2	14|10|17|17|0|3|8|12|15|15	0	0	0	0	0	0.21	1
WWC1_mut1	RPS2	RPS2	2|2	4	2	2	5|3|3|3|20|10|3|2|2|12	0	0	0	0	0	0.12	1
WWC1_mut1	KRT5	KRT5	14|19	33	16.5	2	18|5|1|3|0|0|27|26|1|5	0	0	0	0	0	0.62	1
WWC1_mut1	VDAC3	VDAC3	2|0	2	1	2	0|0|4|5|7|5|7|6|3|5	0	0	0	0	0	0.14	1
WWC1_mut1	VDAC2	VDAC2	7|2	9	4.5	2	3|4|10|9|9|9|19|14|10|14	0	0	0	0	0	0.27	1
WWC1_mut1	KRT9	KRT9	135|151	286	143	2	132|62|9|11|1|9|93|121|7|35	0	0	0	0	0	1.13	1
WWC1_mut1	KRT8	KRT8	0|4	4	2	2	4|10|21|21|9|15|22|19|20|26	0	0	0	0	0	0.08	1
WWC1_mut1	RPS9	RPS9	4|3	7	3.5	2	3|2|1|3|11|9|2|1|0|7	0	0	0	0	0	0.35	1
WWC1_mut1	RPS8	RPS8	6|4	10	5	2	9|7|5|4|14|12|8|6|4|17	0	0	0	0	0	0.32	1
WWC1_mut1	FLG2	FLG2	6|6	12	6	2	5|0|0|0|0|0|1|3|0|0	0	0	0	0	0	1.5	1
WWC1_mut1	KRT80	KRT80	0|3	3	1.5	2	0|0|0|1|0|0|4|4|0|0	0	0	0	0	0	0.38	1
WWC1_mut1	HPRT1	HPRT1	1|0	1	0.5	2	0|0|0|0|0|0|0|0|0|0	0	0	0	0	0	5	1
WWC1_mut1	NUMA1	NUMA1	7|2	9	4.5	2	69|56|108|84|3|17|6|10|103|173	0	0	0	0	0	0.03	1
WWC1_mut1	GOLGA2	GOLGA2	1|0	1	0.5	2	2|1|8|7|0|0|1|2|5|3	0	0	0	0	0	0.07	1
WWC1_mut1	FHL2	FHL2	1|2	3	1.5	2	0|0|1|0|0|0|1|1|0|1	0.01	0.02	0.01	0.02	0.01	1.5	0.99
WWC1_mut1	KRT6B	KRT6B	2|8	10	5	2	0|0|4|4|0|0|18|19|1|8	0	0	0	0	0	0.27	1
WWC1_mut1	KRT6A	KRT6A	3|1	4	2	2	2|0|3|3|0|0|18|19|0|5	0	0	0	0	0	0.11	1
WWC1_mut1	HIST2H2AA4	HIST2H2AA4	0|6	6	3	2	0|2|10|7|13|23|3|3|11|17	0	0	0	0	0	0.15	1
WWC1_mut1	RPS26	RPS26	1|1	2	1	2	2|1|1|1|2|1|1|1|0|5	0	0	0	0	0	0.29	1
WWC1_mut1	RPS27	RPS27	3|1	4	2	2	0|3|3|3|3|4|2|2|4|1	0	0	0	0	0	0.5	1
WWC1_mut1	NDUFA4	NDUFA4	0|1	1	0.5	2	0|0|0|0|0|0|0|0|0|0	0	0	0	0	0	5	1
WWC1_mut1	RPS25	RPS25	1|0	1	0.5	2	0|0|0|0|0|0|0|0|0|0	0	0	0	0	0	5	1
WWC1_mut1	ACACA	ACACA	266|292	558	279	2	293|1|215|201|33|25|380|449|231|231	0	0	0	0	0	0.67	1
WWC1_mut1	RPS23	RPS23	3|2	5	2.5	2	2|2|3|2|14|7|4|6|4|8	0	0	0	0	0	0.23	1
WWC1_mut1	RPS20	RPS20	4|5	9	4.5	2	2|4|4|3|2|5|4|3|6|4	0	0	0	0	0	0.82	1
WWC1_mut1	RPS21	RPS21	2|2	4	2	2	0|0|1|1|1|0|1|2|2|1	0	0	0	0	0	1	1
WWC1_mut1	SUN1	SUN1	0|1	1	0.5	2	0|0|0|0|0|0|0|1|0|0	0	0	0	0	0	1	1
WWC1_mut1	RPS28	RPS28	4|2	6	3	2	2|0|1|2|2|1|2|2|2|7	0	0	0	0	0	0.67	1
WWC1_mut1	RPS29	RPS29	0|1	1	0.5	2	0|1|0|0|0|0|0|0|0|0	0	0	0	0	0	1	1
WWC1_mut1	ZC3HAV1L	ZC3HAV1L	0|3	3	1.5	2	0|1|0|0|0|0|0|0|0|0	0.14	0.29	0.14	0.29	0.14	3	0.86
WWC1_mut1	LGALS1	LGALS1	18|20	38	19	2	13|11|1|1|0|0|5|5|0|4	0	0	0	0	0	1.58	1
WWC1_mut1	TARDBP	TARDBP	2|2	4	2	2	0|0|3|3|3|6|3|4|3|5	0	0	0	0	0	0.36	1
WWC1_mut1	ISOC2	ISOC2	1|1	2	1	2	0|0|0|0|0|0|0|2|0|4	0	0	0	0	0	0.33	1
WWC1_mut1	RPSA	RPSA	0|1	1	0.5	2	0|0|1|0|2|1|1|1|0|7	0	0	0	0	0	0.11	1
WWC1_mut1	HSPA1B	HSPA1B	14|0	14	7	2	9|0|25|27|107|158|15|20|29|41	0	0	0	0	0	0.05	1
WWC1_mut1	FARSB	FARSB	1|0	1	0.5	2	0|0|0|0|2|1|0|0|0|0	0	0	0	0	0	0.33	1
WWC1_mut1	PALLD	PALLD	1|0	1	0.5	2	0|1|0|3|2|5|0|0|0|0	0	0	0	0	0	0.12	1
WWC1_mut1	SON	SON	1|0	1	0.5	2	3|2|28|17|1|0|0|0|10|12	0	0	0	0	0	0.02	1
WWC1_mut1	PPIA	PPIA	5|5	10	5	2	5|2|1|1|3|0|6|8|0|0	0	0	0	0	0	0.71	1
WWC1_mut1	PPP2R1A	PPP2R1A	0|3	3	1.5	2	0|0|0|0|3|0|0|0|0|0	0.01	0.02	0.01	0.02	0.01	1	0.99
WWC1_mut1	TMPO	TMPO	0|1	1	0.5	2	9|10|47|52|49|66|3|5|61|44	0	0	0	0	0	0.01	1
WWC1_mut1	EIF6	EIF6	0|1	1	0.5	2	0|1|0|0|0|0|3|3|0|0	0	0	0	0	0	0.17	1
WWC1_mut1	CORO1C	CORO1C	0|3	3	1.5	2	3|4|11|10|16|7|0|0|7|2	0	0	0	0	0	0.11	1
WWC1_mut1	HIST2H2BF	HIST2H2BF	0|9	9	4.5	2	0|2|15|15|21|33|9|6|20|39	0	0	0	0	0	0.12	1
WWC1_mut1	MAP4	MAP4	5|6	11	5.5	2	94|69|80|86|34|46|1|1|87|31	0	0	0	0	0	0.06	1
WWC1_mut1	GPD2	GPD2	2|3	5	2.5	2	0|1|1|0|0|0|0|0|0|0	0.04	0.07	0.04	0.07	0.04	2.5	0.96
WWC1_mut1	NT5C2	NT5C2	0|1	1	0.5	2	0|0|0|0|0|0|0|0|0|0	0	0	0	0	0	5	1
WWC1_mut1	RPL29	RPL29	2|1	3	1.5	2	2|2|2|3|4|3|0|1|2|1	0	0	0	0	0	0.43	1
WWC1_mut1	RPL28	RPL28	4|3	7	3.5	2	2|0|5|5|25|10|0|1|2|8	0	0	0	0	0	0.2	1
WWC1_mut1	RPL24	RPL24	2|1	3	1.5	2	2|2|5|4|4|6|1|1|5|6	0	0	0	0	0	0.25	1
WWC1_mut1	RPL21	RPL21	3|2	5	2.5	2	3|4|1|1|11|10|0|1|0|6	0	0	0	0	0	0.24	1
WWC1_mut1	RPL23	RPL23	1|1	2	1	2	2|2|3|4|9|7|2|4|3|5	0	0	0	0	0	0.12	1
WWC1_mut1	TLN1	TLN1	2|0	2	1	2	58|48|22|20|43|41|0|0|10|9	0	0	0	0	0	0.02	1
WWC1_mut1	HNRNPA2B1	HNRNPA2B1	3|3	6	3	2	1|1|15|10|11|16|12|16|12|15	0	0	0	0	0	0.19	1
WWC1_mut1	ANXA1	ANXA1	6|6	12	6	2	7|5|2|4|0|0|0|0|2|3	0	0	0	0	0	1	1
WWC1_mut1	ANXA2	ANXA2	73|67	140	70	2	39|47|25|35|7|10|11|11|34|46	0	0	0	0	0	1.51	1
WWC1_mut1	HSPB1	HSPB1	4|6	10	5	2	4|5|1|1|0|0|0|0|0|9	0	0	0	0	0	0.71	1
WWC1_mut1	SERBP1	SERBP1	13|17	30	15	2	27|13|35|41|58|72|2|1|43|30	0	0	0	0	0	0.23	1
WWC1_mut1	MTPN	MTPN	1|1	2	1	2	0|1|0|0|0|0|1|1|0|0	0	0	0	0	0	1	1
WWC1_mut1	SUCLG1	SUCLG1	0|1	1	0.5	2	0|0|0|0|0|1|3|3|0|0	0	0	0	0	0	0.17	1
WWC1_mut1	NUMB	NUMB	0|1	1	0.5	2	0|0|1|0|3|2|0|0|0|0	0	0	0	0	0	0.2	1
WWC1_mut1	SQSTM1	SQSTM1	4|3	7	3.5	2	22|17|15|14|7|5|0|2|8|25	0	0	0	0	0	0.15	1
WWC1_mut1	SRRM1	SRRM1	1|2	3	1.5	2	0|2|5|3|0|0|0|0|3|1	0	0	0	0	0	0.38	1
WWC1_mut1	PURB	PURB	1|0	1	0.5	2	0|0|0|0|1|0|0|0|0|0	0	0	0	0	0	1	1
WWC1_mut1	RDH11	RDH11	2|0	2	1	2	0|0|0|0|0|0|0|0|0|0	0.35	0.69	0.35	0.69	0.35	10	0.65
WWC1_mut1	CKAP2	CKAP2	0|1	1	0.5	2	0|0|0|0|2|2|0|0|0|0	0	0	0	0	0	0.25	1
WWC1_mut1	CKAP4	CKAP4	1|5	6	3	2	0|0|0|0|1|1|0|0|0|3	0.02	0.04	0.02	0.04	0.02	1.5	0.98
WWC1_mut1	GSR	GSR	3|6	9	4.5	2	1|2|0|0|0|0|0|0|0|0	0.19	0.37	0.19	0.37	0.19	3	0.81
WWC1_mut1	LRPPRC	LRPPRC	2|1	3	1.5	2	1|0|2|0|0|0|68|76|0|1	0	0	0	0	0	0.02	1
WWC1_mut1	PUF60	PUF60	0|1	1	0.5	2	0|1|15|16|13|19|0|2|19|10	0	0	0	0	0	0.03	1
WWC1_mut1	CASP14	CASP14	0|1	1	0.5	2	0|0|0|0|0|0|0|0|0|0	0	0	0	0	0	5	1
WWC1_mut1	DHX15	DHX15	7|8	15	7.5	2	3|6|9|8|7|14|7|6|9|27	0	0	0	0	0	0.37	1
WWC1_mut1	PLIN3	PLIN3	2|1	3	1.5	2	17|9|14|15|11|13|0|0|8|2	0	0	0	0	0	0.09	1
WWC1_mut1	ZYX	ZYX	3|3	6	3	2	4|2|6|4|13|16|0|0|13|2	0	0	0	0	0	0.21	1
WWC1_mut1	S100A16	S100A16	0|1	1	0.5	2	0|0|0|0|0|0|0|0|0|0	0	0	0	0	0	5	1
WWC1_mut1	DVL3	DVL3	1|0	1	0.5	2	0|0|12|15|8|7|0|0|53|4	0	0	0	0	0	0.01	1
WWC1_mut1	WWC1	WWC1	218|173	391	195.5	2	0|0|0|0|0|0|0|0|0|0	1	1	1	1	1	1955	0
WWC1_mut1	LYZ	LYZ	3|2	5	2.5	2	0|0|0|0|0|0|0|0|0|0	0.81	0.93	0.81	0.93	0.81	25	0.19
WWC1_mut1	HSP90AB1	HSP90AB1	16|7	23	11.5	2	15|11|29|26|29|28|22|25|30|13	0	0	0	0	0	0.39	1
WWC1_mut1	SAP18	SAP18	0|4	4	2	2	5|0|2|1|0|1|0|0|0|4	0	0	0	0	0	0.44	1
WWC1_mut1	PTBP1	PTBP1	16|9	25	12.5	2	4|3|12|9|6|5|10|14|4|4	0	0	0	0	0	0.96	1
WWC1_mut1	DDX3X	DDX3X	6|0	6	3	2	9|0|17|16|26|38|12|6|13|21	0	0	0	0	0	0.09	1
WWC1_mut1	PCM1	PCM1	1|0	1	0.5	2	5|9|12|12|4|13|0|0|10|2	0	0	0	0	0	0.04	1
WWC1_mut1	P4HB	P4HB	4|2	6	3	2	1|0|0|0|0|0|1|3|0|0	0.01	0.01	0.01	0.01	0.01	1.5	0.99
WWC1_mut1	HK1	HK1	3|3	6	3	2	0|0|0|0|0|1|0|0|0|0	0.29	0.29	0.29	0.29	0.29	6	0.71
WWC1_mut1	CSTB	CSTB	2|1	3	1.5	2	0|0|0|0|0|0|0|0|0|0	0.46	0.69	0.46	0.69	0.46	15	0.54
WWC1_mut1	SERPINB1	SERPINB1	2|9	11	5.5	2	2|4|0|0|0|0|0|0|0|0	0.09	0.19	0.09	0.19	0.09	1.83	0.91
WWC1_mut1	HSDL2	HSDL2	2|0	2	1	2	1|0|0|0|0|0|4|5|0|1	0	0	0	0	0	0.22	1
WWC1_mut1	SERPINB6	SERPINB6	3|6	9	4.5	2	0|5|0|0|0|0|0|0|0|0	0.01	0.03	0.01	0.03	0.01	1.8	0.99
WWC1_mut1	KRT2	KRT2	42|83	125	62.5	2	84|22|6|15|1|2|92|120|8|28	0	0	0	0	0	0.59	1
WWC1_mut1	EEF1G	EEF1G	3|2	5	2.5	2	0|0|3|0|13|4|5|3|1|19	0	0	0	0	0	0.16	1
WWC1_mut1	C1orf35	C1orf35	2|2	4	2	2	1|0|0|0|0|0|0|0|0|0	0.1	0.1	0.1	0.1	0.1	4	0.9
WWC1_mut1	DDX5	DDX5	2|3	5	2.5	2	0|3|13|12|10|12|8|7|12|12	0	0	0	0	0	0.2	1
WWC1_mut1	RPS3	RPS3	12|7	19	9.5	2	10|7|6|5|33|39|8|6|5|21	0	0	0	0	0	0.26	1
WWC1_mut1	EIF4G1	EIF4G1	0|1	1	0.5	2	30|28|46|43|46|48|0|0|51|25	0	0	0	0	0	0.01	1
WWC1_mut1	RPL8	RPL8	4|6	10	5	2	6|3|0|1|8|5|0|0|1|8	0	0	0	0	0	0.62	1
WWC1_mut1	RPL9	RPL9	2|1	3	1.5	2	3|3|8|6|7|5|5|5|2|9	0	0	0	0	0	0.18	1
WWC1_mut1	RPL6	RPL6	12|10	22	11	2	12|8|20|13|19|15|5|7|14|15	0	0	0	0	0	0.56	1
WWC1_mut1	RPL7	RPL7	5|5	10	5	2	4|5|0|1|9|10|0|0|0|2	0	0	0	0	0	0.53	1
WWC1_mut1	RPL4	RPL4	12|13	25	12.5	2	4|8|3|3|6|8|1|1|2|12	0	0	0	0	0	1.25	1
WWC1_mut1	PCMT1	PCMT1	1|4	5	2.5	2	0|3|1|0|0|1|0|2|1|0	0	0	0	0	0	1	1
WWC1_mut1	RPL3	RPL3	6|4	10	5	2	6|5|4|3|17|18|2|3|5|8	0	0	0	0	0	0.29	1
WWC1_mut1	DEK	DEK	2|1	3	1.5	2	0|0|0|0|0|1|0|0|1|0	0.01	0.02	0.01	0.02	0.01	1.5	0.99
WWC1_mut1	RNH1	RNH1	2|2	4	2	2	0|0|0|0|0|0|0|0|0|0	0.69	0.69	0.69	0.69	0.69	20	0.31
WWC1_mut1	CLTC	CLTC	1|0	1	0.5	2	2|0|2|4|0|1|12|9|2|0	0	0	0	0	0	0.05	1
WWC1_mut1	RPL36AL	RPL36AL	0|1	1	0.5	2	0|1|1|0|2|1|0|0|0|1	0	0	0	0	0	0.33	1
WWC1_mut1	RAC2	RAC2	2|3	5	2.5	2	0|0|0|0|0|0|0|0|0|0	0.81	0.93	0.81	0.93	0.81	25	0.19
WWC1_mut1	LUC7L	LUC7L	1|1	2	1	2	0|0|0|0|2|1|0|0|0|0	0	0	0	0	0	0.67	1
WWC1_mut1	FLG	FLG	0|2	2	1	2	0|0|0|0|0|0|0|0|0|0	0.35	0.69	0.35	0.69	0.35	10	0.65
WWC1_mut1	TRAP1	TRAP1	1|0	1	0.5	2	0|0|1|1|23|19|9|8|2|9	0	0	0	0	0	0.02	1
WWC1_mut1	LANCL2	LANCL2	2|2	4	2	2	1|1|0|0|0|0|2|2|0|0	0	0	0	0	0	1	1
WWC1_mut1	PCBP2	PCBP2	1|1	2	1	2	2|0|10|12|30|26|4|4|8|8	0	0	0	0	0	0.04	1
WWC1_mut1	SRP14	SRP14	2|1	3	1.5	2	0|1|2|1|0|0|1|1|1|2	0	0	0	0	0	0.75	1
WWC1_mut1	SRP19	SRP19	1|1	2	1	2	0|1|0|0|0|0|1|0|0|0	0	0	0	0	0	1	1
WWC1_mut1	ANLN	ANLN	2|0	2	1	2	9|5|7|4|0|0|0|0|1|1	0	0	0	0	0	0.12	1
WWC1_mut1	RCN1	RCN1	0|1	1	0.5	2	0|0|0|0|0|0|0|0|0|0	0	0	0	0	0	5	1
WWC1_mut1	SNRNP70	SNRNP70	0|3	3	1.5	2	0|0|0|0|6|8|0|0|0|4	0	0	0	0	0	0.21	1
WWC1_mut1	SERPINB12	SERPINB12	0|2	2	1	2	0|0|0|0|0|0|0|0|0|0	0.35	0.69	0.35	0.69	0.35	10	0.65
WWC1_mut1	PLEC	PLEC	120|131	251	125.5	2	149|127|7|3|0|0|17|22|4|19	0	0	0	0	0	0.91	1
WWC1_mut1	STT3A	STT3A	1|0	1	0.5	2	0|0|2|1|0|1|1|1|1|0	0	0	0	0	0	0.33	1
WWC1_mut1	ACO2	ACO2	0|1	1	0.5	2	0|0|0|0|0|0|8|9|0|0	0	0	0	0	0	0.06	1
WWC1_mut1	G6PD	G6PD	4|4	8	4	2	10|3|0|2|0|0|0|1|0|0	0	0	0	0	0	0.62	1
WWC1_mut1	NUP153	NUP153	3|0	3	1.5	2	11|9|39|39|21|28|5|3|43|52	0	0	0	0	0	0.03	1
WWC1_mut1	HTT	HTT	1|0	1	0.5	2	0|0|0|0|0|0|0|0|0|0	0	0	0	0	0	5	1
WWC1_mut1	NUP155	NUP155	1|1	2	1	2	0|0|0|1|3|3|2|4|0|4	0	0	0	0	0	0.25	1
WWC1_mut1	AP2A1	AP2A1	1|0	1	0.5	2	0|0|0|0|2|0|0|0|0|0	0	0	0	0	0	0.5	1
WWC1_mut1	ACACB	ACACB	7|5	12	6	2	5|4|27|25|5|4|70|88|28|18	0	0	0	0	0	0.08	1
WWC1_mut1	POF1B	POF1B	0|1	1	0.5	2	0|0|0|0|0|0|0|0|0|0	0	0	0	0	0	5	1
WWC1_mut1	TAF10	TAF10	1|0	1	0.5	2	0|0|0|0|0|0|1|0|0|0	0	0	0	0	0	1	1
WWC1_mut1	FAM120A	FAM120A	1|2	3	1.5	2	2|3|1|0|0|0|0|0|2|0	0	0	0	0	0	0.6	1
WWC1_mut1	HNRNPH1	HNRNPH1	4|6	10	5	2	1|3|4|3|9|7|7|11|4|6	0	0	0	0	0	0.5	1
WWC1_mut1	HNRNPH3	HNRNPH3	0|2	2	1	2	0|0|0|0|1|1|0|1|0|0	0.01	0.02	0.01	0.02	0.01	1	0.99
WWC1_mut1	HNRNPH2	HNRNPH2	0|4	4	2	2	0|0|2|2|6|3|4|6|1|4	0	0	0	0	0	0.33	1
WWC1_mut1	BNIP3	BNIP3	1|0	1	0.5	2	0|0|0|0|0|0|0|0|0|0	0	0	0	0	0	5	1
WWC1_mut1	GNAI2	GNAI2	1|1	2	1	2	0|0|0|0|0|0|3|2|0|0	0	0	0	0	0	0.4	1
WWC1_mut1	RAB8A	RAB8A	2|1	3	1.5	2	1|0|5|2|1|1|5|3|4|6	0	0	0	0	0	0.27	1
WWC1_mut1	RPL13A	RPL13A	3|4	7	3.5	2	0|3|2|2|5|5|1|0|1|5	0	0	0	0	0	0.7	1
WWC1_mut1	POLDIP3	POLDIP3	1|1	2	1	2	0|0|2|0|6|8|0|0|1|2	0	0	0	0	0	0.14	1
WWC1_mut1	HNRNPU	HNRNPU	9|10	19	9.5	2	7|5|20|20|29|33|8|9|21|37	0	0	0	0	0	0.27	1
WWC1_mut1	TECR	TECR	2|2	4	2	2	0|0|1|4|2|2|0|1|1|2	0	0	0	0	0	0.67	1
WWC1_mut1	HLA-C	HLA;HLA-C	2|2	4	2	2	0|1|0|0|0|0|2|3|0|0	0	0	0	0	0	0.8	1
WWC1_mut1	HNRNPK	HNRNPK	11|8	19	9.5	2	6|8|29|31|34|30|13|15|32|26	0	0	0	0	0	0.29	1
WWC1_mut1	HNRNPL	HNRNPL	1|10	11	5.5	2	0|0|21|18|13|16|16|14|16|19	0	0	0	0	0	0.28	1
WWC1_mut1	HNRNPM	HNRNPM	5|5	10	5	2	5|2|14|9|31|13|13|19|7|19	0	0	0	0	0	0.2	1
WWC1_mut1	HLA-B	HLA;HLA-B	0|2	2	1	2	0|0|0|0|0|0|2|3|0|0	0	0	0	0	0	0.4	1
WWC1_mut1	ALDH18A1	ALDH18A1	0|2	2	1	2	2|1|0|0|21|13|19|19|0|19	0	0	0	0	0	0.05	1
WWC1_mut1	HNRNPC	HNRNPC	0|1	1	0.5	2	0|0|6|8|1|4|9|9|7|3	0	0	0	0	0	0.06	1
WWC1_mut1	HNRNPD	HNRNPD	3|2	5	2.5	2	1|1|7|5|4|5|10|8|5|3	0	0	0	0	0	0.28	1
WWC1_mut1	HLA-A	HLA;HLA-A	5|5	10	5	2	6|5|0|0|0|0|2|3|0|0	0	0	0	0	0	0.91	1
WWC1_mut1	HNRNPF	HNRNPF	10|7	17	8.5	2	5|4|8|5|10|8|12|14|6|9	0	0	0	0	0	0.65	1
WWC1_mut1	SLC7A5	SLC7A5	1|0	1	0.5	2	0|2|6|11|0|1|4|5|8|5	0	0	0	0	0	0.05	1
WWC1_mut1	ARL6IP4	ARL6IP4	1|0	1	0.5	2	0|1|1|1|0|0|0|0|0|0	0	0	0	0	0	0.5	1
WWC1_mut1	HMGA1	HMGA1	0|4	4	2	2	0|0|2|2|0|0|0|0|2|0	0	0.01	0	0.01	0	1	1
WWC1_mut1	HNRNPUL2	HNRNPUL2	0|1	1	0.5	2	0|0|1|1|0|1|2|0|2|0	0	0	0	0	0	0.25	1
WWC1_mut1	HIST1H1C	HIST1H1C	9|9	18	9	2	5|4|10|5|22|25|13|9|5|21	0	0	0	0	0	0.38	1
WWC1_mut1	RPL39	RPL39	0|1	1	0.5	2	0|0|0|0|0|0|0|0|0|0	0	0	0	0	0	5	1
WWC1_mut1	GLUD1	GLUD1	0|1	1	0.5	2	0|0|0|0|2|0|3|2|0|0	0	0	0	0	0	0.2	1
WWC1_mut1	HSP90AA1	HSP90AA1	10|4	14	7	2	9|5|10|14|12|17|17|16|14|8	0	0	0	0	0	0.41	1
WWC1_mut1	PRPF38B	PRPF38B	2|3	5	2.5	2	1|0|0|0|0|0|0|0|0|0	0.19	0.29	0.19	0.29	0.19	5	0.81
WWC1_mut1	MKI67	MKI67	5|0	5	2.5	2	41|46|209|146|29|82|3|2|169|251	0	0	0	0	0	0.01	1
WWC1_mut1	RPS11	RPS11	4|4	8	4	2	3|3|2|0|3|3|0|0|0|5	0	0	0	0	0	1	1
WWC1_mut1	RPS17	RPS17	0|1	1	0.5	2	0|0|2|2|0|1|3|2|0|3	0	0	0	0	0	0.17	1
WWC1_mut1	RPS16	RPS16	3|4	7	3.5	2	3|4|3|2|8|4|3|2|1|5	0	0	0	0	0	0.54	1
WWC1_mut1	RPS14	RPS14	2|3	5	2.5	2	3|0|3|2|8|6|4|4|1|3	0	0	0	0	0	0.36	1
WWC1_mut1	TMSB4X	TMSB4X	2|0	2	1	2	2|1|0|0|0|0|0|0|0|0	0	0	0	0	0	0.67	1
WWC1_mut1	HSPA1A	HSPA1A	0|13	13	6.5	2	0|10|25|27|107|158|15|20|29|41	0	0	0	0	0	0.05	1
WWC1_mut1	HIST1H2AD	HIST1H2AD	7|0	7	3.5	2	0|0|9|7|15|23|3|3|10|14	0	0	0	0	0	0.18	1
WWC1_mut1	TXN	TXN	13|10	23	11.5	2	6|4|0|1|0|1|4|4|1|1	0.03	0.06	0.03	0.06	0.03	2.3	0.97
WWC1_mut1	RAB34	RAB34	0|1	1	0.5	2	0|0|0|0|0|0|1|0|0|0	0	0	0	0	0	1	1
WWC1_mut1	HADHB	HADHB	2|0	2	1	2	0|0|0|0|0|0|3|4|0|0	0	0	0	0	0	0.29	1
WWC1_mut1	SLC9A3R2	SLC9A3R2	2|5	7	3.5	2	0|0|0|0|0|0|0|0|0|0	0.84	1	0.84	1	0.84	35	0.16
WWC1_mut1	PXN	PXN	0|1	1	0.5	2	8|8|2|3|5|12|0|0|2|1	0	0	0	0	0	0.05	1
WWC1_mut1	ADRM1	ADRM1	2|2	4	2	2	1|0|1|1|3|0|1|1|0|1	0	0	0	0	0	1	1
WWC1_mut1	LDHA	LDHA	2|4	6	3	2	0|1|4|6|0|0|5|4|5|0	0	0	0	0	0	0.55	1
WWC1_mut1	PEF1	PEF1	4|1	5	2.5	2	1|2|0|0|0|0|0|1|0|5	0	0	0	0	0	0.71	1
WWC1_mut1	TFAM	TFAM	1|1	2	1	2	0|0|0|0|0|0|0|0|0|0	0	0	0	0	0	10	1
WWC1_mut1	PDIA6	PDIA6	4|6	10	5	2	1|4|0|0|1|0|2|2|0|1	0	0	0	0	0	1.67	1
WWC1_mut1	PDIA4	PDIA4	2|1	3	1.5	2	0|0|0|0|0|0|0|3|0|0	0	0.01	0	0.01	0	1	1
WWC1_mut1	PDIA3	PDIA3	9|6	15	7.5	2	0|0|0|0|0|0|8|9|0|0	0	0	0	0	0	0.88	1
WWC1_mut1	TMX1	TMX1	1|0	1	0.5	2	0|0|0|0|0|0|0|0|0|0	0	0	0	0	0	5	1
WWC1_mut1	LUZP1	LUZP1	1|0	1	0.5	2	9|8|27|21|7|6|0|0|21|16	0	0	0	0	0	0.02	1
WWC1_mut1	CFL1	CFL1	8|5	13	6.5	2	8|7|4|4|2|5|4|4|0|5	0	0	0	0	0	0.87	1
WWC1_mut1	NDEL1	NDEL1	2|0	2	1	2	0|0|0|0|1|0|0|0|0|0	0.05	0.1	0.05	0.1	0.05	2	0.95
WWC1_mut1	CLTCL1	CLTCL1	0|1	1	0.5	2	0|0|1|2|0|0|3|1|1|0	0	0	0	0	0	0.2	1
WWC1_mut1	USP19	USP19	1|0	1	0.5	2	0|0|0|0|0|0|0|0|0|0	0	0	0	0	0	5	1
WWC1_mut1	NPM1	NPM1	7|3	10	5	2	12|11|146|148|44|123|6|6|94|154	0	0	0	0	0	0.03	1
WWC1_mut1	RCC2	RCC2	5|7	12	6	2	1|5|1|1|9|6|1|1|1|2	0	0	0	0	0	0.8	1
WWC1_mut1	ACTN4	ACTN4	1|3	4	2	2	0|0|16|11|3|1|9|8|7|0	0	0	0	0	0	0.15	1
WWC1_mut1	RPL37	RPL37	0|8	8	4	2	0|0|0|0|0|0|0|0|0|0	0.5	1	0.5	1	0.5	40	0.5
WWC1_mut1	RPL34	RPL34	2|2	4	2	2	0|0|0|1|0|0|0|0|0|1	0.02	0.02	0.02	0.02	0.02	2	0.98
WWC1_mut1	RPL35	RPL35	0|1	1	0.5	2	0|0|0|0|0|0|0|0|0|0	0	0	0	0	0	5	1
WWC1_mut1	PDCD6IP	PDCD6IP	8|8	16	8	2	7|7|0|0|2|4|0|1|0|0	0	0	0	0	0	1.14	1
WWC1_mut1	TXNDC12	TXNDC12	2|3	5	2.5	2	0|0|0|0|0|0|1|0|0|0	0.19	0.29	0.19	0.29	0.19	5	0.81
WWC1_mut1	SNRPC	SNRPC	2|2	4	2	2	0|0|0|1|0|0|1|0|1|0	0.02	0.02	0.02	0.02	0.02	2	0.98
WWC1_mut1	G3BP1	G3BP1	0|1	1	0.5	2	1|0|8|7|12|12|1|0|8|7	0	0	0	0	0	0.04	1
WWC1_mut1	SERPINH1	SERPINH1	4|7	11	5.5	2	3|3|17|9|5|6|10|10|8|13	0	0	0	0	0	0.37	1
WWC1_mut1	GSTK1	GSTK1	1|0	1	0.5	2	0|0|0|0|0|0|0|1|0|0	0	0	0	0	0	1	1
